# Supplementary material for: Imaging of a van der Waals spin-orbit torque system using spin ensembles in hBN
Source: Nat Commun. 2026 Jun 10;17:7350. doi: 10.1038/s41467-026-74178-7 (PMC13402656; doi:10.1038/s41467-026-74178-7)
Supplement: Supplementary file 5 — Source Data [file 41467_2026_74178_MOESM5_ESM.xlsx]

## Sheet: Fig. 1
fig. 1h										fig. 1i
x1	y1	x2	y2	x3	y3	x4	y4			x1	y1	x2	y2	x3	y3	x4	y4
0	0.964531	0	1	0	-0.984833	0	-0.972383			0	0.988143	0	0.989039	0	-0.951998	0	-0.993602
-0.2	0.98436	0.2	0.980218	-0.2	-0.993805	0.2	-0.968957			-0.2	0.98157	0.2	0.962804	-0.2	-0.958943	0.2	-0.9871
-0.4	0.98313	0.4	0.973511	-0.4	-0.995061	0.4	-0.96344			-0.4	0.986888	0.4	0.972153	-0.4	-0.955328	0.4	-0.993916
-0.6	0.97562	0.6	0.987678	-0.6	-0.972909	0.6	-0.96648			-0.6	0.989141	0.6	0.970152	-0.6	-0.951178	0.6	-0.980864
-0.8	0.972482	0.8	0.993299	-0.8	-0.99135	0.8	-0.962087			-0.8	0.988614	0.8	0.968792	-0.8	-0.954358	0.8	-0.984699
-1	0.969728	1	0.99719	-1	-0.977636	1	-0.972206			-1	0.981576	1	0.968928	-1	-0.954606	1	-0.984854
-1.2	0.970979	1.2	0.981528	-1.2	-0.992236	1.2	-0.972435			-1.2	0.983829	1.2	0.97103	-1.2	-0.962348	1.2	-0.99425
-1.4	0.975134	1.4	0.992098	-1.4	-0.985016	1.4	-0.961443			-1.4	0.990787	1.4	0.9807	-1.4	-0.967165	1.4	-0.986784
-1.6	0.959741	1.6	0.97989	-1.6	-0.972976	1.6	-0.958906			-1.6	0.99268	1.6	0.972817	-1.6	-0.963204	1.6	-0.991661
-1.8	0.970827	1.8	0.991209	-1.8	-0.998805	1.8	-0.974928			-1.8	0.993205	1.8	0.984771	-1.8	-0.968601	1.8	-0.992597
-2	0.966121	2	0.99151	-2	-0.992722	2	-0.969197			-2	0.993354	2	0.9824	-2	-0.966935	2	-0.995521
-2.2	0.986795	2.2	0.972775	-2.2	-0.991273	2.2	-0.958503			-2.2	1	2.2	0.969147	-2.2	-0.958599	2.2	-1
-2.4	0.970622	2.4	0.978253	-2.4	-0.98988	2.4	-0.976224			-2.4	0.994089	2.4	0.974922	-2.4	-0.954218	2.4	-0.991614
-2.6	0.966954	2.6	0.990301	-2.6	-0.990125	2.6	-0.967868			-2.6	0.986747	2.6	0.978024	-2.6	-0.961606	2.6	-0.98898
-2.8	0.975187	2.8	0.988925	-2.8	-0.99576	2.8	-0.973214			-2.8	0.991458	2.8	0.968619	-2.8	-0.961294	2.8	-0.993357
-3	0.983106	3	0.978675	-3	-0.978158	3	-0.970842			-3	0.991892	3	0.965819	-3	-0.959333	3	-0.994755
-3.2	0.964535	3.2	0.981133	-3.2	-0.988467	3.2	-0.971704			-3.2	0.991539	3.2	0.966772	-3.2	-0.963395	3.2	-0.988316
-3.4	0.971324	3.4	0.977944	-3.4	-0.977848	3.4	-0.969711			-3.4	0.988708	3.4	0.965174	-3.4	-0.968901	3.4	-0.995247
-3.6	0.969707	3.6	0.983774	-3.6	-0.984788	3.6	-0.970469			-3.6	0.976383	3.6	0.972093	-3.6	-0.978713	3.6	-0.989365
-3.8	0.98439	3.8	0.986025	-3.8	-0.975156	3.8	-0.97118			-3.8	0.960799	3.8	0.968908	-3.8	-0.983134	3.8	-0.996324
-4	0.977157	4	0.974488	-4	-0.977233	4	-0.969838			-4	0.968695	4	0.973755	-4	-0.962988	4	-0.973822
-4.2	0.969687	4.2	0.984116	-4.2	-0.98609	4.2	-0.982172			-4.2	0.976733	4.2	0.978096	-4.2	-0.981455	4.2	-0.980185
-4.4	0.968035	4.4	0.982024	-4.4	-0.978774	4.4	-0.979422			-4.3	0.993681	4.3	0.971937	-4.3	-0.978703	4.3	-0.97871
-4.6	0.972964	4.6	0.97832	-4.6	-0.978681	4.6	-0.960915			-4.4	0.993897	4.4	0.960259	-4.4	-0.978984	4.4	-0.979327
-4.8	0.964647	4.8	0.987758	-4.8	-0.982231	4.8	-0.957003			-4.5	0.968156	4.5	0.978156	-4.5	-0.98937	4.5	-0.972643
-5	0.976568	5	0.990609	-5	-0.972462	5	-0.959849			-4.6	0.987444	4.6	0.973405	-4.6	-0.959148	4.6	-0.972214
-5.1	0.9639	5.1	0.976669	-5.1	-0.984045	5.1	-0.971081			-4.7	0.982691	4.7	0.985641	-4.7	-0.964266	4.7	-0.977826
-5.2	0.963593	5.2	0.977064	-5.2	-0.991427	5.2	-0.968707			-4.8	0.969919	4.8	0.987816	-4.8	-0.958302	4.8	-0.972963
-5.3	0.967139	5.3	0.986604	-5.3	-0.997202	5.3	-0.967744			-4.9	0.974877	4.9	0.977667	-4.9	-0.960706	4.9	-0.985502
-5.4	0.972644	5.4	0.976277	-5.4	-0.992419	5.4	-0.970041			-5	0.965733	5	0.96459	-5	-0.974119	5	-0.985019
-5.5	0.965783	5.5	0.994091	-5.5	-0.992968	5.5	-0.964259			-5.1	0.973914	5.1	0.985592	-5.1	-0.974661	5.1	-0.992216
-5.6	0.963787	5.6	0.98892	-5.6	-0.99226	5.6	-0.962852			-5.2	0.966659	5.2	0.982547	-5.2	-0.957472	5.2	-0.976236
-5.7	0.95919	5.7	0.985672	-5.7	-0.99653	5.7	-0.929439			-5.3	0.973313	5.3	0.975818	-5.3	-0.966732	5.3	-0.990993
-5.8	0.95583	5.8	0.984171	-5.8	-0.978299	5.8	-0.900407			-5.4	0.982061	5.4	0.981398	-5.4	-0.982677	5.4	-0.97845
-5.9	0.963424	5.9	0.970456	-5.9	-0.993564	5.9	-0.655289			-5.5	0.98193	5.5	0.985329	-5.5	-0.953389	5.5	-0.975253
-6	0.970044	6	0.82476	-6	-0.995114	6	0.371918			-5.6	0.970175	5.6	0.96563	-5.6	-0.964636	5.6	-0.985401
-6.1	0.952049	6.1	0.864244	-6.1	-0.988578	6.1	0.307381			-5.7	0.950849	5.7	0.985347	-5.7	-0.961375	5.7	-0.96934
-6.2	0.746531	6.2	0.828833	-6.2	-1	6.2	0.743572			-5.8	0.965382	5.8	0.977515	-5.8	-0.97311	5.8	-0.973196
-6.3	0.130906	6.3	0.768262	-6.3	-0.971795	6.3	0.852276			-5.9	0.959499	5.9	0.973909	-5.9	-0.977563	5.9	-0.967614
-6.4	-0.754275	6.4	0.807093	-6.4	-0.618456	6.4	0.917809			-6	0.934739	6	0.983887	-6	-0.960142	6	-0.972595
-6.5	-0.787214	6.5	0.758852	-6.6	-0.865579	6.5	0.886018			-6.1	0.953923	6.1	0.97604	-6.1	-0.948914	6.1	-0.978356
-6.6	-0.801383	6.7	0.790388	-6.8	-0.910218	6.6	0.919654			-6.2	0.95943	6.2	0.861806	-6.2	-0.956954	6.2	-0.735146
-6.7	-0.762691	7	0.827773	-7.5	-0.781794	6.7	0.949569			-6.3	0.944875	6.3	0.868229	-6.3	-0.95729	6.3	-0.728048
-6.8	-0.857619	7.1	0.754741	-7.7	-0.700005	6.8	0.946421			-6.4	0.962522	6.4	0.814563	-6.4	-0.963369	6.4	-0.772207
-6.9	-0.837641	7.4	0.770938	-7.8	-0.777701	6.9	0.910251			-6.5	0.96542	6.5	0.704247	-6.5	-0.0648409	6.5	-0.779518
-7	-0.711861	7.5	0.774299	-7.9	-0.73495	7	0.962956			-6.6	0.108385	6.6	-0.215375	-6.6	-0.0293578	6.6	-0.391516
-7.1	-0.80853	7.7	0.813289	-8	-0.784997	7.1	0.915978			-6.7	0.468904	6.7	0.271246	-6.7	-0.0488386	6.7	0.29736
-7.2	-0.848835	7.8	0.892804			7.2	0.965499			-6.8	0.163203	7.1	-0.0904445	-6.8	0.0244807	6.8	0.25321
-7.3	-0.826944	7.9	0.813087			7.3	0.93178			-6.9	0.309534	7.3	-0.189752	-6.9	0.290274	6.9	-0.0934131
-7.4	-0.82233	8	0.825466			7.4	0.961764			-7.2	-0.00156381	7.4	-0.189384	-7	-0.145734	7	-0.119487
-7.5	-0.835087					7.5	0.959826							-7.1	-0.0975398	7.1	0.157271
-7.6	-0.853742					7.6	0.955739							-7.2	0.273242	7.4	0.077394
-7.7	-0.840271					7.8	0.900977							-7.4	0.091713
-7.8	-0.885038					7.9	0.958102							-7.5	0.247685
-7.9	-0.855696					8	0.91627
-8	-0.838573

## Sheet: Fig. 2
Fig. 2i
x	y
0	-0.192789
0.5	-0.195146
1	-0.192665
1.5	-0.194731
2	-0.192749
2.5	-0.190164
3	-0.194206
3.5	-0.1925
4	-0.177873
4.1	-0.14577
4.2	-0.112774
4.3	-0.05862
4.4	-0.001681
4.5	0.044333
4.6	0.058924
4.7	0.083584
4.8	0.092385
4.9	0.112903
5	0.124837
5.1	0.131165
5.2	0.14397
5.3	0.140678
5.4	0.146277
5.5	0.151345
5.6	0.153967
5.7	0.161728
5.8	0.165071
5.9	0.170382
6	0.16922
6.1	0.177058
6.2	0.181412
6.3	0.166933
6.4	0.172449
6.5	0.17945
6.6	0.177373
6.7	0.175941
6.8	0.173818
6.9	0.17845
7	0.180867
7	0.198481
6.9	0.182749
6.8	0.184389
6.7	0.190456
6.6	0.179738
6.5	0.186493
6.4	0.184234
6.3	0.180466
6.2	0.187126
6.1	0.183447
6	0.1878
5.9	0.183562
5.8	0.186361
5.7	0.180685
5.6	0.179227
5.5	0.18234
5.4	0.182601
5.3	0.185566
5.2	0.181749
5.1	0.177822
5	0.188982
4.9	0.184082
4.8	0.185774
4.7	0.184515
4.6	0.184665
4.5	0.182691
4.4	0.182777
4.3	0.181386
4.2	0.17916
4.1	0.18589
4	0.186259
3.5	0.183309
3	0.182795
2.5	0.182416
2	0.184272
1.5	0.181714
1	0.186784
0.5	0.178782
0	0.183415
-0.5	0.200204
-1	0.199591
-1.5	0.19987
-2	0.196522
-2.5	0.198996
-3	0.199225
-3.5	0.197241
-4	0.198133
-4.1	0.190619
-4.2	0.180125
-4.3	0.156914
-4.4	0.141771
-4.5	0.135733
-4.6	0.113366
-4.7	0.096342
-4.8	0.05704
-4.9	0.025573
-5	0.024881
-5.1	0.001052
-5.2	-0.011209
-5.3	-0.017745
-5.4	-0.028932
-5.5	-0.077487
-5.6	-0.086244
-5.7	-0.102218
-5.8	-0.114156
-5.9	-0.115323
-6	-0.114091
-6.1	-0.137335
-6.2	-0.142309
-6.3	-0.146177
-6.4	-0.150504
-6.5	-0.154889
-6.6	-0.164196
-6.7	-0.16951
-6.8	-0.176223
-6.9	-0.173183
-7	-0.178697
-7	-0.189633
-6.9	-0.178555
-6.8	-0.194555
-6.7	-0.18969
-6.6	-0.193239
-6.5	-0.198855
-6.4	-0.191164
-6.3	-0.192797
-6.2	-0.198696
-6.1	-0.19129
-6	-0.199637
-5.9	-0.195202
-5.8	-0.188833
-5.7	-0.204361
-5.6	-0.195577
-5.5	-0.19038
-5.4	-0.200463
-5.3	-0.187544
-5.2	-0.193643
-5.1	-0.195128
-5	-0.192686
-4.9	-0.195935
-4.8	-0.197
-4.7	-0.192742
-4.6	-0.198132
-4.5	-0.190808
-4.4	-0.188836
-4.3	-0.189008
-4.2	-0.192472
-4.1	-0.200412
-4	-0.190204
-3.5	-0.198365
-3	-0.1961
-2.5	-0.196576
-2	-0.195247
-1.5	-0.196587
-1	-0.201559
-0.5	-0.203367
0	-0.200167

## Sheet: Fig. 3
fig. 3a (top panel)				fig. 3a (bottom panel)
x	y			x	y
0	1			0	1
0.00100223	1			0.00100223	0.990714
0.00200179	1			0.00200179	0.98447
0.00300309	1			0.00300309	0.979541
0.00400307	1			0.00400307	0.975397
0.0050027	1			0.0050027	0.971753
0.00600281	1			0.00600281	0.968589
0.00700022	1			0.00700022	0.965813
0.00800178	1			0.00800178	0.963438
0.00900075	1			0.00900075	0.961362
0.0100028	1			0.0100028	0.959546
0.0110027	1			0.0110027	0.957983
0.0120002	1			0.0120002	0.956457
0.013003	1			0.013003	0.954942
0.014002	1			0.014002	0.953413
0.015003	1			0.015003	0.951776
0.0160029	1			0.0160029	0.949952
0.0170029	1			0.0170029	0.948097
0.0180024	1			0.0180024	0.946199
0.0190018	1			0.0190018	0.944336
0.0200021	1			0.0200021	0.942557
0.0210033	1			0.0210033	0.940927
0.0220007	1			0.0220007	0.939524
0.0230009	1			0.0230009	0.938241
0.0240014	1			0.0240014	0.937188
0.0250011	1			0.0250011	0.936358
0.0260025	1			0.0260025	0.935549
0.027	1			0.027	0.934809
0.0280015	1			0.0280015	0.934017
0.0290016	1			0.0290016	0.93317
0.0300024	1			0.0300024	0.93213
0.031003	1			0.031003	0.931005
0.0320002	1			0.0320002	0.92971
0.0330015	1			0.0330015	0.928194
0.0340016	1			0.0340016	0.926723
0.0350028	1			0.0350028	0.925229
0.0360032	1			0.0360032	0.923843
0.037001	1			0.037001	0.922587
0.0380024	1			0.0380024	0.921505
0.0390002	1			0.0390002	0.920616
0.0400034	1			0.0400034	0.91993
0.0410017	1			0.0410017	0.919441
0.0420012	1			0.0420012	0.919001
0.0430024	1			0.0430024	0.918573
0.0440005	1			0.0440005	0.918072
0.0450015	1			0.0450015	0.91749
0.0460031	1			0.0460031	0.91672
0.0470028	1			0.0470028	0.915775
0.0480026	1			0.0480026	0.914602
0.0490034	1			0.0490034	0.913273
0.0500013	1			0.0500013	0.911917
0.0510029	1			0.0510029	0.910547
0.0520007	1			0.0520007	0.909174
0.0530004	1			0.0530004	0.907981
0.0540013	1			0.0540013	0.906957
0.0550031	1			0.0550031	0.906183
0.0560018	1			0.0560018	0.905566
0.0570018	1			0.0570018	0.905033
0.0580029	1			0.0580029	0.904657
0.059001	1			0.059001	0.904417
0.0600022	1			0.0600022	0.904006
0.0610007	1			0.0610007	0.903522
0.0620034	1			0.0620034	0.902888
0.0630016	1			0.0630016	0.902083
0.0640003	1			0.0640003	0.901024
0.0650002	1			0.0650002	0.899851
0.0660025	1			0.0660025	0.89855
0.0670013	1			0.0670013	0.89714
0.068	1			0.068	0.895733
0.0690014	1			0.0690014	0.894449
0.0700021	1			0.0700021	0.893359
0.0710033	1			0.0710033	0.892405
0.0720018	1			0.0720018	0.891733
0.0730035	1			0.0730035	0.891195
0.0740013	1			0.0740013	0.890693
0.0750009	1			0.0750009	0.8904
0.0760034	1			0.0760034	0.89013
0.0770019	1			0.0770019	0.889836
0.0780014	1			0.0780014	0.889386
0.0790025	1			0.0790025	0.888831
0.0800003	1			0.0800003	0.888075
0.0810034	1			0.0810034	0.887181
0.0820018	1			0.0820018	0.885926
0.0830005	1			0.0830005	0.884622
0.0840031	1			0.0840031	0.883151
0.0850011	1			0.0850011	0.881666
0.0860002	1			0.0860002	0.880294
0.0870016	1			0.0870016	0.879117
0.0880009	1			0.0880009	0.87809
0.0890024	1			0.0890024	0.877218
0.0900028	1			0.0900028	0.876649
0.0910024	1			0.0910024	0.876253
0.0920032	1			0.0920032	0.875932
0.0930019	1			0.0930019	0.875795
0.0940015	1			0.0940015	0.875743
0.0950028	1			0.0950028	0.875519
0.0960025	1			0.0960025	0.875245
0.0970024	1			0.0970024	0.874706
0.0980004	1			0.0980004	0.87388
0.0990002	1			0.0990002	0.87274
0.100002	1			0.100002	0.871466
0.101003	1			0.101003	0.869978
0.102003	1			0.102003	0.868314
0.103003	1			0.103003	0.866841
0.104003	1			0.104003	0.865452
0.105003	1			0.105003	0.864155
0.106001	1			0.106001	0.86306
0.107001	1			0.107001	0.862164
0.108001	1			0.108001	0.861721
0.109001	1			0.109001	0.861341
0.11	1			0.11	0.861186
0.111003	1			0.111003	0.86107
0.112002	1			0.112002	0.861008
0.113001	1			0.113001	0.860844
0.114001	1			0.114001	0.860435
0.115	1			0.115	0.859879
0.116002	1			0.116002	0.859041
0.117002	1			0.117002	0.858133
0.118002	1			0.118002	0.857003
0.119002	1			0.119002	0.855582
0.120002	1			0.120002	0.85395
0.121002	1			0.121002	0.852303
0.122002	1			0.122002	0.850736
0.123002	1			0.123002	0.849249
0.124001	1			0.124001	0.84813
0.125001	1			0.125001	0.847089
0.126002	1			0.126002	0.846352
0.127002	1			0.127002	0.845966
0.128003	1			0.128003	0.845804
0.129003	1			0.129003	0.845797
0.130002	1			0.130002	0.845804
0.131003	1			0.131003	0.845905
0.132003	1			0.132003	0.845816
0.133003	1			0.133003	0.845659
0.134003	1			0.134003	0.845188
0.135001	1			0.135001	0.844578
0.136001	1			0.136001	0.843642
0.137001	1			0.137001	0.84249
0.138001	1			0.138001	0.841089
0.139003	1			0.139003	0.839532
0.140002	1			0.140002	0.837964
0.141002	1			0.141002	0.836433
0.142002	1			0.142002	0.835033
0.143003	1			0.143003	0.833796
0.144002	1			0.144002	0.832782
0.145003	1			0.145003	0.831894
0.146001	1			0.146001	0.831431
0.147	1			0.147	0.831002
0.148001	1			0.148001	0.830893
0.149002	1			0.149002	0.830836
0.150002	1			0.150002	0.830915
0.151002	1			0.151002	0.831024
0.152003	1			0.152003	0.830994
0.153003	1			0.153003	0.830801
0.154001	1			0.154001	0.830243
0.155001	1			0.155001	0.829554
0.156002	1			0.156002	0.828517
0.157001	1			0.157001	0.827301
0.158001	1			0.158001	0.825911
0.159	1			0.159	0.824386
0.160001	1			0.160001	0.822774
0.161	1			0.161	0.821218
0.162003	1			0.162003	0.819829
0.163003	1			0.163003	0.818742
0.164003	1			0.164003	0.81776
0.165	1			0.165	0.817104
0.166003	1			0.166003	0.816687
0.167003	1			0.167003	0.816492
0.168003	1			0.168003	0.816457
0.169003	1			0.169003	0.816521
0.170003	1			0.170003	0.816698
0.171001	1			0.171001	0.816712
0.172003	1			0.172003	0.816753
0.173003	1			0.173003	0.816653
0.174003	1			0.174003	0.816274
0.175	1			0.175	0.815593
0.176	1			0.176	0.814693
0.177001	1			0.177001	0.813669
0.178002	1			0.178002	0.812408
0.179002	1			0.179002	0.81103
0.180003	1			0.180003	0.809671
0.181002	1			0.181002	0.808238
0.182002	1			0.182002	0.806878
0.183003	1			0.183003	0.805684
0.184	1			0.184	0.804739
0.185001	1			0.185001	0.803959
0.186003	1			0.186003	0.803406
0.187003	1			0.187003	0.803118
0.188002	1			0.188002	0.803013
0.189002	1			0.189002	0.80318
0.190001	1			0.190001	0.803518
0.191002	1			0.191002	0.803833
0.192002	1			0.192002	0.80414
0.193003	1			0.193003	0.804331
0.194001	1			0.194001	0.804295
0.195	1			0.195	0.80402
0.196001	1			0.196001	0.803554
0.197002	1			0.197002	0.802852
0.198003	1			0.198003	0.801817
0.199003	1			0.199003	0.800621
0.200001	1			0.200001	0.799371
0.201001	1			0.201001	0.797951
0.202	1			0.202	0.796542
0.203001	1			0.203001	0.795165
0.204001	1			0.204001	0.793785
0.205003	1			0.205003	0.792685
0.206002	1			0.206002	0.791682
0.207001	1			0.207001	0.791078
0.208002	1			0.208002	0.790526
0.209003	1			0.209003	0.790342
0.210003	1			0.210003	0.790237
0.211003	1			0.211003	0.790222
0.212	1			0.212	0.790262
0.213001	1			0.213001	0.790216
0.214003	1			0.214003	0.790115
0.215002	1			0.215002	0.789919
0.216002	1			0.216002	0.789662
0.217003	1			0.217003	0.789343
0.218002	1			0.218002	0.788855
0.219002	1			0.219002	0.788186
0.22	1			0.22	0.787389
0.221003	1			0.221003	0.786552
0.222002	1			0.222002	0.785618
0.223002	1			0.223002	0.784533
0.224003	1			0.224003	0.783537
0.225001	1			0.225001	0.782493
0.226001	1			0.226001	0.781591
0.227002	1			0.227002	0.780908
0.228001	1			0.228001	0.780352
0.229	1			0.229	0.779892
0.230001	1			0.230001	0.779617
0.231002	1			0.231002	0.779533
0.232002	1			0.232002	0.779489
0.233003	1			0.233003	0.779464
0.234003	1			0.234003	0.779609
0.235001	1			0.235001	0.779792
0.236003	1			0.236003	0.779767
0.237	1			0.237	0.779688
0.238002	1			0.238002	0.779614
0.239	1			0.239	0.779341
0.240001	1			0.240001	0.778959
0.241001	1			0.241001	0.778504
0.242001	1			0.242001	0.777875
0.243002	1			0.243002	0.77721
0.244001	1			0.244001	0.776517
0.245002	1			0.245002	0.775723
0.246003	1			0.246003	0.774885
0.247003	1			0.247003	0.774187
0.248003	1			0.248003	0.773538
0.249001	1			0.249001	0.772984
0.250002	1			0.250002	0.772794
0.251003	1			0.251003	0.772595
0.252002	1			0.252002	0.772435
0.253003	1			0.253003	0.772319
0.254	1			0.254	0.772268
0.255001	1			0.255001	0.772195
0.256001	1			0.256001	0.772122
0.257003	1			0.257003	0.772235
0.258002	1			0.258002	0.772356
0.259001	1			0.259001	0.772339
0.260002	1			0.260002	0.772414
0.261001	1			0.261001	0.772425
0.262003	1			0.262003	0.772473
0.263001	1			0.263001	0.772454
0.264002	1			0.264002	0.772282
0.265003	1			0.265003	0.771965
0.266001	1			0.266001	0.771587
0.267003	1			0.267003	0.77127
0.268001	1			0.268001	0.770904
0.269002	1			0.269002	0.770399
0.270002	1			0.270002	0.770205
0.271	1			0.271	0.770012
0.272003	1			0.272003	0.769964
0.273002	1			0.273002	0.769981
0.274003	1			0.274003	0.770036
0.275	1			0.275	0.770147
0.276002	1			0.276002	0.770197
0.277003	1			0.277003	0.770458
0.278	1			0.278	0.770704
0.279001	1			0.279001	0.770988
0.280002	1			0.280002	0.771152
0.281002	1			0.281002	0.771275
0.282003	1			0.282003	0.771342
0.283	1			0.283	0.771442
0.284001	1			0.284001	0.771386
0.285002	1			0.285002	0.771227
0.286003	1			0.286003	0.771003
0.287001	1			0.287001	0.770733
0.288003	1			0.288003	0.770422
0.289002	1			0.289002	0.770025
0.290001	1			0.290001	0.769678
0.291001	1			0.291001	0.769232
0.292003	1			0.292003	0.768961
0.293001	1			0.293001	0.768622
0.294002	1			0.294002	0.768434
0.295003	1			0.295003	0.7681
0.296	1			0.296	0.767854
0.297002	1			0.297002	0.767815
0.298001	1			0.298001	0.767826
0.299002	1			0.299002	0.767744
0.300003	1			0.300003	0.767726
0.301003	1			0.301003	0.767777
0.302003	1			0.302003	0.767909
0.303002	1			0.303002	0.767908
0.304003	1			0.304003	0.767884
0.305001	1			0.305001	0.767825
0.306002	1			0.306002	0.76765
0.307003	1			0.307003	0.767491
0.308001	1			0.308001	0.767305
0.309003	1			0.309003	0.766986
0.310001	1			0.310001	0.766628
0.311001	1			0.311001	0.766323
0.312001	1			0.312001	0.765982
0.313003	1			0.313003	0.765785
0.314001	1			0.314001	0.765613
0.315001	1			0.315001	0.765346
0.316002	1			0.316002	0.765091
0.317002	1			0.317002	0.764771
0.318003	1			0.318003	0.764475
0.319	1			0.319	0.764293
0.320001	1			0.320001	0.763975
0.321002	1			0.321002	0.763754
0.322001	1			0.322001	0.763661
0.323001	1			0.323001	0.763678
0.324001	1			0.324001	0.763728
0.325002	1			0.325002	0.763699
0.326	1			0.326	0.763778
0.327003	1			0.327003	0.763838
0.328001	1			0.328001	0.763841
0.329002	1			0.329002	0.763908
0.33	1			0.33	0.763879
0.331001	1			0.331001	0.763844
0.332002	1			0.332002	0.763783
0.333001	1			0.333001	0.763611
0.334001	1			0.334001	0.76353
0.335002	1			0.335002	0.763515
0.336003	1			0.336003	0.76345
0.337003	1			0.337003	0.763457
0.338001	1			0.338001	0.763331
0.339001	1			0.339001	0.763213
0.340003	1			0.340003	0.763138
0.341	1			0.341	0.763134
0.342002	1			0.342002	0.763053
0.343003	1			0.343003	0.762989
0.344001	1			0.344001	0.762987
0.345001	1			0.345001	0.762875
0.346002	1			0.346002	0.762792
0.347002	1			0.347002	0.762587
0.348	1			0.348	0.76237
0.349002	1			0.349002	0.762071
0.350003	1			0.350003	0.761798
0.351003	1			0.351003	0.761744
0.352	1			0.352	0.761567
0.353003	1			0.353003	0.761321
0.354	1			0.354	0.761039
0.355003	1			0.355003	0.760907
0.356	1			0.356	0.760886
0.357001	1			0.357001	0.760717
0.358001	1			0.358001	0.760396
0.359003	1			0.359003	0.760284
0.36	1			0.36	0.760129
0.361001	1			0.361001	0.760092
0.362003	1			0.362003	0.760064
0.363001	1			0.363001	0.759988
0.364002	1			0.364002	0.759998
0.365003	1			0.365003	0.760037
0.366001	1			0.366001	0.760042
0.367003	1			0.367003	0.760118
0.368001	1			0.368001	0.760109
0.369001	1			0.369001	0.760142
0.370001	1			0.370001	0.760188
0.371003	1			0.371003	0.760044
0.372002	1			0.372002	0.759896
0.373003	1			0.373003	0.759692
0.374001	1			0.374001	0.759559
0.375002	1			0.375002	0.759562
0.376001	1			0.376001	0.75946
0.377002	1			0.377002	0.759286
0.378002	1			0.378002	0.759087
0.379001	1			0.379001	0.758905
0.380001	1			0.380001	0.758682
0.381001	1			0.381001	0.758403
0.382002	1			0.382002	0.758101
0.383003	1			0.383003	0.757866
0.384001	1			0.384001	0.75754
0.385001	1			0.385001	0.757203
0.386003	1			0.386003	0.756956
0.387001	1			0.387001	0.756722
0.388003	1			0.388003	0.75655
0.389001	1			0.389001	0.756453
0.390001	1			0.390001	0.75639
0.391001	1			0.391001	0.756317
0.392003	1			0.392003	0.756066
0.393002	1			0.393002	0.755973
0.394003	1			0.394003	0.755896
0.395001	1			0.395001	0.755901
0.396001	1			0.396001	0.755913
0.397002	1			0.397002	0.756049
0.398002	1			0.398002	0.756082
0.399	1			0.399	0.756007
0.400001	1			0.400001	0.756068
0.401002	1			0.401002	0.755947
0.402002	1			0.402002	0.755752
0.403	1			0.403	0.755613
0.404003	1			0.404003	0.755397
0.405002	1			0.405002	0.755128
0.406002	1			0.406002	0.754768
0.407002	1			0.407002	0.754269
0.408001	1			0.408001	0.754084
0.409002	1			0.409002	0.753805
0.410003	1			0.410003	0.753514
0.411003	1			0.411003	0.753187
0.412003	1			0.412003	0.752971
0.413002	1			0.413002	0.752847
0.414003	1			0.414003	0.752686
0.415	1			0.415	0.752558
0.416003	1			0.416003	0.752436
0.417001	1			0.417001	0.75221
0.418002	1			0.418002	0.752167
0.419002	1			0.419002	0.752225
0.42	1			0.42	0.752283
0.421001	1			0.421001	0.752325
0.422003	1			0.422003	0.752349
0.423003	1			0.423003	0.752361
0.424003	1			0.424003	0.752333
0.425001	1			0.425001	0.752203
0.426002	1			0.426002	0.752112
0.427003	1			0.427003	0.751883
0.428003	1			0.428003	0.75172
0.429001	1			0.429001	0.751555
0.430002	1			0.430002	0.751356
0.431002	1			0.431002	0.751267
0.432001	1			0.432001	0.751066
0.433	1			0.433	0.751
0.434002	1			0.434002	0.750951
0.435003	1			0.435003	0.750993
0.436001	1			0.436001	0.750978
0.437003	1			0.437003	0.750995
0.438001	1			0.438001	0.751123
0.439001	1			0.439001	0.751172
0.440002	1			0.440002	0.751096
0.441003	1			0.441003	0.751118
0.442	1			0.442	0.750973
0.443002	1			0.443002	0.75081
0.444	1			0.444	0.75066
0.445	1			0.445	0.750594
0.446001	1			0.446001	0.75031
0.447002	1			0.447002	0.750065
0.448002	1			0.448002	0.749941
0.449001	1			0.449001	0.749736
0.45	1			0.45	0.749638
0.451002	1			0.451002	0.749517
0.452003	1			0.452003	0.749352
0.453	1			0.453	0.749283
0.454002	1			0.454002	0.749142
0.455002	1			0.455002	0.749092
0.456003	1			0.456003	0.749047
0.457003	1			0.457003	0.749203
0.458001	1			0.458001	0.749348
0.459002	1			0.459002	0.749324
0.460003	1			0.460003	0.749345
0.461001	1			0.461001	0.749411
0.462001	1			0.462001	0.749424
0.463003	1			0.463003	0.74946
0.464002	1			0.464002	0.74925
0.465001	1			0.465001	0.748945
0.466003	1			0.466003	0.748645
0.467002	1			0.467002	0.748393
0.468003	1			0.468003	0.748116
0.469001	1			0.469001	0.747933
0.470003	1			0.470003	0.747689
0.471	1			0.471	0.74742
0.472002	1			0.472002	0.747123
0.473002	1			0.473002	0.746849
0.474002	1			0.474002	0.746632
0.475	1			0.475	0.746425
0.476002	1			0.476002	0.746175
0.477002	1			0.477002	0.746166
0.478	1			0.478	0.745963
0.479002	1			0.479002	0.745631
0.480003	1			0.480003	0.74532
0.481001	1			0.481001	0.745012
0.482002	1			0.482002	0.744509
0.483003	1			0.483003	0.744092
0.484	1			0.484	0.743824
0.485001	1			0.485001	0.743556
0.486002	1			0.486002	0.743356
0.487003	1			0.487003	0.743189
0.488001	1			0.488001	0.74301
0.489002	1			0.489002	0.742802
0.490001	1			0.490001	0.742506
0.491002	1			0.491002	0.742186
0.492003	1			0.492003	0.741782
0.493002	1			0.493002	0.74124
0.494003	1			0.494003	0.740695
0.495002	1			0.495002	0.740205
0.496002	1			0.496002	0.739835
0.497003	1			0.497003	0.739556
0.498	1			0.498	0.739205
0.499003	1			0.499003	0.738711
0.500001	1			0.500001	0.738382
0.501002	1			0.501002	0.738125
0.502002	1			0.502002	0.737908
0.503001	1			0.503001	0.737678
0.504002	1			0.504002	0.737261
0.505002	1			0.505002	0.736906
0.506002	1			0.506002	0.736633
0.507003	1			0.507003	0.736401
0.508003	1			0.508003	0.736101
0.509001	1			0.509001	0.735742
0.510002	1			0.510002	0.73536
0.511003	1			0.511003	0.735152
0.512002	1			0.512002	0.734865
0.513001	1			0.513001	0.734548
0.514003	1			0.514003	0.734331
0.515003	1			0.515003	0.734004
0.516001	1			0.516001	0.733657
0.517003	1			0.517003	0.733505
0.518	1			0.518	0.733298
0.519003	1			0.519003	0.733121
0.520003	1			0.520003	0.732909
0.521001	1			0.521001	0.732562
0.522002	1			0.522002	0.732356
0.523002	1			0.523002	0.732117
0.524	1			0.524	0.731935
0.525002	1			0.525002	0.731578
0.526003	1			0.526003	0.731341
0.527001	1			0.527001	0.730968
0.528002	1			0.528002	0.730768
0.529003	1			0.529003	0.730478
0.530001	1			0.530001	0.730169
0.531003	1			0.531003	0.729841
0.532002	1			0.532002	0.729313
0.533002	1			0.533002	0.729005
0.534002	1			0.534002	0.728746
0.535001	1			0.535001	0.728444
0.536001	1			0.536001	0.728195
0.537001	1			0.537001	0.727967
0.538002	1			0.538002	0.727688
0.539003	1			0.539003	0.727417
0.54	1			0.54	0.727216
0.541003	1			0.541003	0.726897
0.542	1			0.542	0.72659
0.543	1			0.543	0.726152
0.544001	1			0.544001	0.725904
0.545002	1			0.545002	0.725613
0.546002	1			0.546002	0.725385
0.547	1			0.547	0.725263
0.548002	1			0.548002	0.724977
0.549001	1			0.549001	0.724694
0.550003	1			0.550003	0.724565
0.551001	1			0.551001	0.724393
0.552002	1			0.552002	0.724123
0.553001	1			0.553001	0.72393
0.554001	1			0.554001	0.723643
0.555002	1			0.555002	0.723315
0.556003	1			0.556003	0.723051
0.557002	1			0.557002	0.722788
0.558001	1			0.558001	0.722445
0.559002	1			0.559002	0.722321
0.560003	1			0.560003	0.722099
0.561003	1			0.561003	0.721833
0.562001	1			0.562001	0.721659
0.563003	1			0.563003	0.721351
0.564	1			0.564	0.720972
0.565002	1			0.565002	0.72081
0.566001	1			0.566001	0.720343
0.567001	1			0.567001	0.71985
0.568002	1			0.568002	0.719493
0.569003	1			0.569003	0.719191
0.570001	1			0.570001	0.718793
0.571002	1			0.571002	0.718452
0.572	1			0.572	0.718056
0.573001	1			0.573001	0.717491
0.574002	1			0.574002	0.717233
0.575002	1			0.575002	0.717109
0.576	1			0.576	0.716996
0.577002	1			0.577002	0.716798
0.578003	1			0.578003	0.716513
0.579001	1			0.579001	0.716273
0.58	1			0.58	0.715911
0.581002	1			0.581002	0.715545
0.582	1			0.582	0.715106
0.583001	1			0.583001	0.714522
0.584003	1			0.584003	0.713944
0.585003	1			0.585003	0.713506
0.586001	1			0.586001	0.712926
0.587001	1			0.587001	0.712453
0.588002	1			0.588002	0.711966
0.589003	1			0.589003	0.711444
0.590001	1			0.590001	0.710872
0.591001	1			0.591001	0.710387
0.592002	1			0.592002	0.709919
0.593002	1			0.593002	0.709425
0.594002	1			0.594002	0.708936
0.595003	1			0.595003	0.708439
0.596002	1			0.596002	0.707822
0.597003	1			0.597003	0.707229
0.598001	1			0.598001	0.706735
0.599001	1			0.599001	0.70621
0.600002	1			0.600002	0.705754
0.601001	1			0.601001	0.705241
0.602002	1			0.602002	0.704745
0.603002	1			0.603002	0.704164
0.604003	1			0.604003	0.703551
0.605001	1			0.605001	0.702914
0.606001	1			0.606001	0.702299
0.607003	1			0.607003	0.701754
0.608	1			0.608	0.701187
0.609001	1			0.609001	0.700686
0.61	1			0.61	0.700009
0.611	1			0.611	0.699111
0.612001	1			0.612001	0.698337
0.613002	1			0.613002	0.697526
0.614002	1			0.614002	0.696597
0.615003	1			0.615003	0.695599
0.616003	1			0.616003	0.694611
0.617001	1			0.617001	0.69373
0.618	1			0.618	0.692829
0.619001	1			0.619001	0.691986
0.62	1			0.62	0.69109
0.621002	1			0.621002	0.690142
0.622002	1			0.622002	0.689203
0.623001	1			0.623001	0.688288
0.624001	1			0.624001	0.687311
0.625002	1			0.625002	0.68625
0.626003	1			0.626003	0.685317
0.627001	1			0.627001	0.684448
0.628002	1			0.628002	0.683683
0.629001	1			0.629001	0.683014
0.630001	1			0.630001	0.682405
0.631001	1			0.631001	0.681689
0.632001	1			0.632001	0.680801
0.633002	1			0.633002	0.67985
0.634003	1			0.634003	0.678767
0.635	1			0.635	0.677679
0.636001	1			0.636001	0.676532
0.637003	1			0.637003	0.675281
0.638001	1			0.638001	0.674003
0.639002	1			0.639002	0.672902
0.64	1			0.64	0.671885
0.641003	1			0.641003	0.670982
0.642	1			0.642	0.669913
0.643001	1			0.643001	0.668757
0.644002	1			0.644002	0.667759
0.645	1			0.645	0.666661
0.646001	1			0.646001	0.6656
0.647003	1			0.647003	0.664485
0.648001	1			0.648001	0.663246
0.649001	1			0.649001	0.661896
0.650002	1			0.650002	0.660603
0.651003	1			0.651003	0.659478
0.652001	1			0.652001	0.658373
0.653003	1			0.653003	0.657262
0.654001	1			0.654001	0.656093
0.655	1			0.655	0.654952
0.656001	1			0.656001	0.653886
0.657003	1			0.657003	0.652989
0.658001	1			0.658001	0.652097
0.659001	1			0.659001	0.651177
0.660001	1			0.660001	0.650174
0.661002	1			0.661002	0.649152
0.662003	1			0.662003	0.648169
0.663003	1			0.663003	0.64714
0.664	1			0.664	0.646062
0.665	1			0.665	0.645145
0.666	1			0.666	0.6441
0.667001	1			0.667001	0.643053
0.668001	1			0.668001	0.641987
0.669	1			0.669	0.640914
0.670001	1			0.670001	0.639761
0.671001	1			0.671001	0.63873
0.672001	1			0.672001	0.637503
0.673003	1			0.673003	0.636487
0.674003	1			0.674003	0.635422
0.675002	1			0.675002	0.634302
0.676003	1			0.676003	0.633129
0.677002	1			0.677002	0.632176
0.678002	1			0.678002	0.631239
0.679	1			0.679	0.630254
0.680001	1			0.680001	0.629395
0.681003	1			0.681003	0.628572
0.682	1			0.682	0.627685
0.683003	1			0.683003	0.626777
0.684002	1			0.684002	0.62585
0.685003	1			0.685003	0.624743
0.686003	1			0.686003	0.623708
0.687003	1			0.687003	0.62245
0.688003	1			0.688003	0.621278
0.689001	1			0.689001	0.620169
0.690001	1			0.690001	0.618911
0.691003	1			0.691003	0.617627
0.692001	1			0.692001	0.616246
0.693003	1			0.693003	0.614716
0.694003	1			0.694003	0.613224
0.695002	1			0.695002	0.611821
0.696001	1			0.696001	0.610384
0.697002	1			0.697002	0.608923
0.698003	1			0.698003	0.607437
0.699003	1			0.699003	0.605927
0.7	1			0.7	0.604407
0.701	1			0.701	0.603017
0.702002	1			0.702002	0.601723
0.703003	1			0.703003	0.600504
0.704	1			0.704	0.599275
0.705001	1			0.705001	0.598151
0.706003	1			0.706003	0.596985
0.707003	1			0.707003	0.595909
0.708002	1			0.708002	0.594818
0.709001	1			0.709001	0.593607
0.71	1			0.71	0.592237
0.711003	1			0.711003	0.590969
0.712002	1			0.712002	0.589447
0.713003	1			0.713003	0.587984
0.714001	1			0.714001	0.586472
0.715003	1			0.715003	0.585154
0.716002	1			0.716002	0.583697
0.717002	1			0.717002	0.582314
0.718003	1			0.718003	0.580853
0.719002	1			0.719002	0.579487
0.720001	1			0.720001	0.578061
0.721002	1			0.721002	0.576823
0.722001	1			0.722001	0.575698
0.723001	1			0.723001	0.574547
0.724002	1			0.724002	0.573456
0.725003	1			0.725003	0.572417
0.726	1			0.726	0.571248
0.727003	1			0.727003	0.570108
0.728001	1			0.728001	0.568878
0.729001	1			0.729001	0.567664
0.730001	1			0.730001	0.56633
0.731003	1			0.731003	0.565101
0.732001	1			0.732001	0.563907
0.733002	1			0.733002	0.56266
0.734	1			0.734	0.561337
0.735002	1			0.735002	0.56002
0.736003	1			0.736003	0.558722
0.737001	1			0.737001	0.557482
0.738003	1			0.738003	0.556299
0.739003	1			0.739003	0.555004
0.740003	1			0.740003	0.553677
0.741002	1			0.741002	0.552508
0.742001	1			0.742001	0.55118
0.743001	1			0.743001	0.54982
0.744003	1			0.744003	0.548548
0.745002	1			0.745002	0.547302
0.746001	1			0.746001	0.546202
0.747002	1			0.747002	0.545183
0.748001	1			0.748001	0.544094
0.749001	1			0.749001	0.542878
0.750002	1			0.750002	0.541573
0.751001	1			0.751001	0.540251
0.752002	1			0.752002	0.538845
0.753003	1			0.753003	0.537383
0.754003	1			0.754003	0.535822
0.755003	1			0.755003	0.534407
0.756	1			0.756	0.532944
0.757	1			0.757	0.531398
0.758001	1			0.758001	0.529936
0.759001	1			0.759001	0.528333
0.760001	1			0.760001	0.526702
0.761001	1			0.761001	0.525144
0.762001	1			0.762001	0.523569
0.763002	1			0.763002	0.521995
0.764003	1			0.764003	0.520471
0.765003	1			0.765003	0.518984
0.766003	1			0.766003	0.517365
0.767001	1			0.767001	0.5158
0.768001	1			0.768001	0.51431
0.769002	1			0.769002	0.512875
0.770001	1			0.770001	0.511543
0.771002	1			0.771002	0.510312
0.772003	1			0.772003	0.509128
0.773002	1			0.773002	0.507829
0.774002	1			0.774002	0.506515
0.775002	1			0.775002	0.505055
0.776	1			0.776	0.503594
0.777	1			0.777	0.502157
0.778001	1			0.778001	0.500553
0.779002	1			0.779002	0.498942
0.780003	1			0.780003	0.497258
0.781002	1			0.781002	0.495517
0.782	1			0.782	0.493639
0.783	1			0.783	0.491728
0.784002	1			0.784002	0.489808
0.785003	1			0.785003	0.487789
0.786	1			0.786	0.485924
0.787001	1			0.787001	0.483995
0.788002	1			0.788002	0.482125
0.789002	1			0.789002	0.480312
0.790002	1			0.790002	0.478532
0.791002	1			0.791002	0.476763
0.792003	1			0.792003	0.475163
0.793003	1			0.793003	0.473703
0.794002	1			0.794002	0.47211
0.795002	1			0.795002	0.47061
0.796	1			0.796	0.469295
0.797	1			0.797	0.467838
0.798	1			0.798	0.466262
0.799002	1			0.799002	0.464571
0.800002	1			0.800002	0.462769
0.801002	1			0.801002	0.460981
0.802001	1			0.802001	0.459208
0.803001	1			0.803001	0.457338
0.804001	1			0.804001	0.455545
0.805002	1			0.805002	0.453799
0.806	1			0.806	0.451989
0.807001	1			0.807001	0.45003
0.808001	1			0.808001	0.448091
0.809002	1			0.809002	0.446265
0.810002	1			0.810002	0.444259
0.811001	1			0.811001	0.442174
0.812002	1			0.812002	0.440012
0.813001	1			0.813001	0.438046
0.814002	1			0.814002	0.436179
0.815002	1			0.815002	0.434256
0.816003	1			0.816003	0.432214
0.817	1			0.817	0.430238
0.818001	1			0.818001	0.428462
0.819001	1			0.819001	0.426624
0.820002	1			0.820002	0.424865
0.821001	1			0.821001	0.42307
0.822002	1			0.822002	0.421394
0.823002	1			0.823002	0.419567
0.824001	1			0.824001	0.417713
0.825001	1			0.825001	0.415829
0.826001	1			0.826001	0.413875
0.827003	1			0.827003	0.411909
0.828	1			0.828	0.409997
0.829003	1			0.829003	0.408055
0.830002	1			0.830002	0.406211
0.831003	1			0.831003	0.404261
0.832	1			0.832	0.402159
0.833001	1			0.833001	0.399948
0.834003	1			0.834003	0.397735
0.835	1			0.835	0.395519
0.836	1			0.836	0.393496
0.837003	1			0.837003	0.391415
0.838003	1			0.838003	0.389365
0.839	1			0.839	0.387191
0.840002	1			0.840002	0.385257
0.841002	1			0.841002	0.383215
0.842002	1			0.842002	0.38115
0.843003	1			0.843003	0.379091
0.844	1			0.844	0.376922
0.845003	1			0.845003	0.374775
0.846002	1			0.846002	0.372535
0.847001	1			0.847001	0.370459
0.848001	1			0.848001	0.368226
0.849003	1			0.849003	0.365885
0.850003	1			0.850003	0.363633
0.851001	1			0.851001	0.361308
0.852002	1			0.852002	0.359092
0.853003	1			0.853003	0.356946
0.854003	1			0.854003	0.354697
0.855003	1			0.855003	0.352545
0.856003	1			0.856003	0.350389
0.857003	1			0.857003	0.348326
0.858	1			0.858	0.346121
0.859002	1			0.859002	0.343896
0.860003	1			0.860003	0.341497
0.861001	1			0.861001	0.339146
0.862001	1			0.862001	0.336879
0.863003	1			0.863003	0.334454
0.864	1			0.864	0.332006
0.865003	1			0.865003	0.329435
0.866	1			0.866	0.326875
0.867	1			0.867	0.324232
0.868003	1			0.868003	0.321329
0.869003	1			0.869003	0.318572
0.870003	1			0.870003	0.315944
0.871002	1			0.871002	0.313297
0.872001	1			0.872001	0.310566
0.873001	1			0.873001	0.307776
0.874	1			0.874	0.304976
0.875	1			0.875	0.302042
0.876	1			0.876	0.299227
0.877	1			0.877	0.296414
0.878	1			0.878	0.293652
0.879003	1			0.879003	0.291
0.880002	1			0.880002	0.288237
0.881001	1			0.881001	0.285499
0.882003	1			0.882003	0.282682
0.883001	1			0.883001	0.279899
0.884001	1			0.884001	0.276927
0.885001	1			0.885001	0.274001
0.886	1			0.886	0.270879
0.887	1			0.887	0.267816
0.888003	1			0.888003	0.264724
0.889003	1			0.889003	0.261804
0.890003	1			0.890003	0.258964
0.891002	1			0.891002	0.256092
0.892002	1			0.892002	0.253195
0.893003	1			0.893003	0.250346
0.894001	1			0.894001	0.247407
0.895001	1			0.895001	0.244445
0.896	1			0.896	0.241493
0.897002	1			0.897002	0.238427
0.898002	1			0.898002	0.235444
0.899001	1			0.899001	0.232326
0.900001	1			0.900001	0.22925
0.901001	1			0.901001	0.225972
0.902	1			0.902	0.222873
0.903003	1			0.903003	0.219726
0.904002	1			0.904002	0.216528
0.905002	1			0.905002	0.213499
0.906001	1			0.906001	0.210446
0.907003	1			0.907003	0.207336
0.908003	1			0.908003	0.204112
0.909002	1			0.909002	0.200803
0.910001	1			0.910001	0.197522
0.911001	1			0.911001	0.194012
0.912001	1			0.912001	0.190513
0.913002	1			0.913002	0.187072
0.914003	1			0.914003	0.18369
0.915001	1			0.915001	0.180337
0.916001	1			0.916001	0.177089
0.917	1			0.917	0.173893
0.918003	1			0.918003	0.170638
0.919002	1			0.919002	0.167374
0.920003	1			0.920003	0.164098
0.921003	1			0.921003	0.160849
0.922002	1			0.922002	0.157635
0.923001	1			0.923001	0.154143
0.924001	1			0.924001	0.150733
0.925001	1			0.925001	0.147237
0.926002	1			0.926002	0.14383
0.927001	1			0.927001	0.140374
0.928	1			0.928	0.13689
0.929	1			0.929	0.133302
0.930003	1			0.930003	0.129711
0.931003	1			0.931003	0.126233
0.932001	1			0.932001	0.12278
0.933001	1			0.933001	0.119324
0.934003	1			0.934003	0.115791
0.935003	1			0.935003	0.112345
0.936002	1			0.936002	0.108769
0.937002	1			0.937002	0.105212
0.938001	1			0.938001	0.10173
0.939003	1			0.939003	0.0982422
0.94	1			0.94	0.094802
0.941001	1			0.941001	0.0913763
0.942	1			0.942	0.0879772
0.943003	1			0.943003	0.0845977
0.944	1			0.944	0.0813075
0.945001	1			0.945001	0.0779407
0.946002	1			0.946002	0.074476
0.947002	1			0.947002	0.0711011
0.948002	1			0.948002	0.0676758
0.949001	1			0.949001	0.0643505
0.950001	1			0.950001	0.0610367
0.951001	1			0.951001	0.0576058
0.952001	1			0.952001	0.0542232
0.953002	1			0.953002	0.0508302
0.954002	1			0.954002	0.0473201
0.955002	1			0.955002	0.0437821
0.956	1			0.956	0.0403281
0.957001	1			0.957001	0.0368829
0.958003	1			0.958003	0.0334546
0.959002	1			0.959002	0.0300578
0.960003	1			0.960003	0.0267424
0.961002	1			0.961002	0.023379
0.962002	1			0.962002	0.0199249
0.963002	1			0.963002	0.016472
0.964002	1			0.964002	0.0131087
0.965	1			0.965	0.00968354
0.966	1			0.966	0.00635093
0.967002	1			0.967002	0.00292919
0.968002	1			0.968002	-0.000476228
0.969002	1			0.969002	-0.00384101
0.970003	1			0.970003	-0.00717066
0.971002	1			0.971002	-0.0105047
0.972001	1			0.972001	-0.013916
0.973	1			0.973	-0.0174633
0.974003	1			0.974003	-0.0210982
0.975003	1			0.975003	-0.0247543
0.976002	1			0.976002	-0.0284311
0.977	1			0.977	-0.0320093
0.978	1			0.978	-0.0356044
0.979001	1			0.979001	-0.0391107
0.98	1			0.98	-0.0426406
0.981001	1			0.981001	-0.0463143
0.982	1			0.982	-0.0500912
0.983003	1			0.983003	-0.0539132
0.984003	1			0.984003	-0.0577289
0.985003	1			0.985003	-0.0615582
0.986002	1			0.986002	-0.0653573
0.987001	1			0.987001	-0.0691861
0.988001	1			0.988001	-0.0729918
0.989003	1			0.989003	-0.0767698
0.990002	1			0.990002	-0.0805891
0.991	1			0.991	-0.0843942
0.992003	1			0.992003	-0.0883319
0.993002	1			0.993002	-0.0921571
0.994001	1			0.994001	-0.0959508
0.995	1			0.995	-0.0997181
0.996002	1			0.996002	-0.103524
0.997002	1			0.997002	-0.107155
0.998001	1			0.998001	-0.110769
0.999001	1			0.999001	-0.114387
1	1			1	-0.117961
1.001	1			1.001	-0.121662
1.002	1			1.002	-0.125352
1.003	1			1.003	-0.129129
1.004	1			1.004	-0.133062
1.005	1			1.005	-0.13693
1.006	1			1.006	-0.140781
1.007	1			1.007	-0.144599
1.008	1			1.008	-0.148413
1.009	1			1.009	-0.152204
1.01	1			1.01	-0.15602
1.011	1			1.011	-0.159606
1.012	1			1.012	-0.16321
1.013	1			1.013	-0.166689
1.014	1			1.014	-0.170225
1.015	1			1.015	-0.173679
1.016	1			1.016	-0.177135
1.017	1			1.017	-0.180651
1.018	1			1.018	-0.184022
1.019	1			1.019	-0.187428
1.02	1			1.02	-0.190848
1.021	1			1.021	-0.194189
1.022	1			1.022	-0.197559
1.023	1			1.023	-0.20078
1.024	1			1.024	-0.203991
1.025	1			1.025	-0.207183
1.026	1			1.026	-0.210549
1.027	1			1.027	-0.213876
1.028	1			1.028	-0.217359
1.029	1			1.029	-0.22083
1.03	1			1.03	-0.224357
1.031	1			1.031	-0.227863
1.032	1			1.032	-0.231344
1.033	1			1.033	-0.234783
1.034	1			1.034	-0.238203
1.035	1			1.035	-0.241529
1.036	1			1.036	-0.244962
1.037	1			1.037	-0.24856
1.038	1			1.038	-0.25209
1.039	1			1.039	-0.255684
1.04	1			1.04	-0.259128
1.041	1			1.041	-0.262489
1.042	1			1.042	-0.265802
1.043	1			1.043	-0.269054
1.044	1			1.044	-0.272345
1.045	1			1.045	-0.275699
1.046	1			1.046	-0.278944
1.047	1			1.047	-0.282099
1.048	1			1.048	-0.285279
1.049	1			1.049	-0.288416
1.05	1			1.05	-0.291628
1.051	1			1.051	-0.294861
1.052	1			1.052	-0.298175
1.053	1			1.053	-0.301436
1.054	1			1.054	-0.304743
1.055	1			1.055	-0.308206
1.056	1			1.056	-0.311623
1.057	1			1.057	-0.315041
1.058	1			1.058	-0.318425
1.059	1			1.059	-0.321809
1.06	1			1.06	-0.325056
1.061	1			1.061	-0.328333
1.062	1			1.062	-0.331524
1.063	1			1.063	-0.334588
1.064	1			1.064	-0.337697
1.065	1			1.065	-0.340809
1.066	1			1.066	-0.343957
1.067	1			1.067	-0.347175
1.068	1			1.068	-0.350335
1.069	1			1.069	-0.35349
1.07	1			1.07	-0.356675
1.071	1			1.071	-0.359881
1.072	1			1.072	-0.363114
1.073	1			1.073	-0.366323
1.074	1			1.074	-0.369637
1.075	1			1.075	-0.372835
1.076	1			1.076	-0.375978
1.077	1			1.077	-0.379059
1.078	1			1.078	-0.382229
1.079	1			1.079	-0.385389
1.08	1			1.08	-0.388441
1.081	1			1.081	-0.391459
1.082	1			1.082	-0.394369
1.083	1			1.083	-0.397376
1.084	1			1.084	-0.40034
1.085	1			1.085	-0.403352
1.086	1			1.086	-0.40631
1.087	1			1.087	-0.409332
1.088	1			1.088	-0.412366
1.089	1			1.089	-0.415384
1.09	1			1.09	-0.418426
1.091	1			1.091	-0.421296
1.092	1			1.092	-0.424103
1.093	1			1.093	-0.426865
1.094	1			1.094	-0.429776
1.095	1			1.095	-0.432576
1.096	1			1.096	-0.43542
1.097	1			1.097	-0.438237
1.098	1			1.098	-0.441016
1.099	1			1.099	-0.443717
1.1	1			1.1	-0.446364
1.101	1			1.101	-0.449138
1.102	1			1.102	-0.45186
1.103	1			1.103	-0.45468
1.104	1			1.104	-0.457508
1.105	1			1.105	-0.460311
1.106	1			1.106	-0.463159
1.107	1			1.107	-0.466096
1.108	1			1.108	-0.469101
1.109	1			1.109	-0.472024
1.11	1			1.11	-0.474817
1.111	1			1.111	-0.47757
1.112	1			1.112	-0.480398
1.113	1			1.113	-0.483043
1.114	1			1.114	-0.485641
1.115	1			1.115	-0.488132
1.116	1			1.116	-0.490497
1.117	1			1.117	-0.492764
1.118	1			1.118	-0.494999
1.119	1			1.119	-0.497044
1.12	1			1.12	-0.498903
1.121	1			1.121	-0.500837
1.122	1			1.122	-0.502635
1.123	1			1.123	-0.504527
1.124	1			1.124	-0.506383
1.125	1			1.125	-0.508195
1.126	1			1.126	-0.509853
1.127	1			1.127	-0.511525
1.128	1			1.128	-0.513192
1.129	1			1.129	-0.514916
1.13	1			1.13	-0.516582
1.131	1			1.131	-0.518274
1.132	1			1.132	-0.520065
1.133	1			1.133	-0.521854
1.134	1			1.134	-0.523668
1.135	1			1.135	-0.525395
1.136	1			1.136	-0.527093
1.137	1			1.137	-0.528911
1.138	1			1.138	-0.530844
1.139	1			1.139	-0.532701
1.14	1			1.14	-0.534431
1.141	1			1.141	-0.536174
1.142	1			1.142	-0.537941
1.143	1			1.143	-0.539722
1.144	1			1.144	-0.541559
1.145	1			1.145	-0.54341
1.146	1			1.146	-0.545192
1.147	1			1.147	-0.547122
1.148	1			1.148	-0.549161
1.149	1			1.149	-0.551251
1.15	1			1.15	-0.553243
1.151	1			1.151	-0.555319
1.152	1			1.152	-0.557501
1.153	1			1.153	-0.559655
1.154	1			1.154	-0.561823
1.155	1			1.155	-0.56395
1.156	1			1.156	-0.566125
1.157	1			1.157	-0.568283
1.158	1			1.158	-0.570435
1.159	1			1.159	-0.572495
1.16	1			1.16	-0.57451
1.161	1			1.161	-0.576586
1.162	1			1.162	-0.578681
1.163	1			1.163	-0.580802
1.164	1			1.164	-0.582956
1.165	1			1.165	-0.585045
1.166	1			1.166	-0.587197
1.167	1			1.167	-0.589349
1.168	1			1.168	-0.591655
1.169	1			1.169	-0.593908
1.17	1			1.17	-0.596263
1.171	1			1.171	-0.59861
1.172	1			1.172	-0.60092
1.173	1			1.173	-0.603252
1.174	1			1.174	-0.605654
1.175	1			1.175	-0.608069
1.176	1			1.176	-0.610393
1.177	1			1.177	-0.612815
1.178	1			1.178	-0.615268
1.179	1			1.179	-0.6176
1.18	1			1.18	-0.619921
1.181	1			1.181	-0.622063
1.182	1			1.182	-0.624347
1.183	1			1.183	-0.62665
1.184	1			1.184	-0.628809
1.185	1			1.185	-0.631004
1.186	1			1.186	-0.633123
1.187	1			1.187	-0.635294
1.188	1			1.188	-0.637477
1.189	1			1.189	-0.639578
1.19	1			1.19	-0.641724
1.191	1			1.191	-0.643838
1.192	1			1.192	-0.645961
1.193	1			1.193	-0.64817
1.194	1			1.194	-0.650272
1.195	1			1.195	-0.652373
1.196	1			1.196	-0.654574
1.197	1			1.197	-0.656719
1.198	1			1.198	-0.658829
1.199	1			1.199	-0.660973
1.2	1			1.2	-0.662988
1.201	1			1.201	-0.665027
1.202	1			1.202	-0.666966
1.203	1			1.203	-0.668889
1.204	1			1.204	-0.670767
1.205	1			1.205	-0.672643
1.206	1			1.206	-0.674481
1.207	1			1.207	-0.676261
1.208	1			1.208	-0.678039
1.209	1			1.209	-0.679831
1.21	1			1.21	-0.681657
1.211	1			1.211	-0.683532
1.212	1			1.212	-0.685448
1.213	1			1.213	-0.687331
1.214	1			1.214	-0.689335
1.215	1			1.215	-0.691192
1.216	1			1.216	-0.693193
1.217	1			1.217	-0.695078
1.218	1			1.218	-0.696926
1.219	1			1.219	-0.698805
1.22	1			1.22	-0.700638
1.221	1			1.221	-0.70248
1.222	1			1.222	-0.704306
1.223	1			1.223	-0.706171
1.224	1			1.224	-0.707996
1.225	1			1.225	-0.70989
1.226	1			1.226	-0.711643
1.227	1			1.227	-0.71352
1.228	1			1.228	-0.715421
1.229	1			1.229	-0.717377
1.23	1			1.23	-0.719334
1.231	1			1.231	-0.721292
1.232	1			1.232	-0.723244
1.233	1			1.233	-0.725159
1.234	1			1.234	-0.727035
1.235	1			1.235	-0.728936
1.236	1			1.236	-0.730591
1.237	1			1.237	-0.732294
1.238	1			1.238	-0.733958
1.239	1			1.239	-0.735611
1.24	1			1.24	-0.737185
1.241	1			1.241	-0.738772
1.242	1			1.242	-0.740369
1.243	1			1.243	-0.741946
1.244	1			1.244	-0.743592
1.245	1			1.245	-0.745269
1.246	1			1.246	-0.746985
1.247	1			1.247	-0.748687
1.248	1			1.248	-0.750347
1.249	1			1.249	-0.752021
1.25	1			1.25	-0.75366
1.251	1			1.251	-0.755161
1.252	1			1.252	-0.756708
1.253	1			1.253	-0.758321
1.254	1			1.254	-0.759901
1.255	1			1.255	-0.761465
1.256	1			1.256	-0.763066
1.257	1			1.257	-0.764678
1.258	1			1.258	-0.766322
1.259	1			1.259	-0.768006
1.26	1			1.26	-0.769712
1.261	1			1.261	-0.771453
1.262	1			1.262	-0.773174
1.263	1			1.263	-0.774914
1.264	1			1.264	-0.776752
1.265	1			1.265	-0.778657
1.266	1			1.266	-0.780464
1.267	1			1.267	-0.782335
1.268	1			1.268	-0.784356
1.269	1			1.269	-0.786489
1.27	1			1.27	-0.788606
1.271	1			1.271	-0.790898
1.272	1			1.272	-0.793038
1.273	1			1.273	-0.79521
1.274	1			1.274	-0.797376
1.275	1			1.275	-0.799557
1.276	1			1.276	-0.801733
1.277	1			1.277	-0.803741
1.278	1			1.278	-0.805813
1.279	1			1.279	-0.807899
1.28	1			1.28	-0.809884
1.281	1			1.281	-0.81195
1.282	1			1.282	-0.813946
1.283	1			1.283	-0.815956
1.284	1			1.284	-0.817985
1.285	1			1.285	-0.819919
1.286	1			1.286	-0.821866
1.287	1			1.287	-0.823766
1.288	1			1.288	-0.825628
1.289	1			1.289	-0.827427
1.29	1			1.29	-0.829243
1.291	1			1.291	-0.830934
1.292	1			1.292	-0.8326
1.293	1			1.293	-0.834282
1.294	1			1.294	-0.835942
1.295	1			1.295	-0.837569
1.296	1			1.296	-0.839233
1.297	1			1.297	-0.840935
1.298	1			1.298	-0.842656
1.299	1			1.299	-0.844326
1.3	1			1.3	-0.845958
1.301	1			1.301	-0.847563
1.302	1			1.302	-0.849019
1.303	1			1.303	-0.850551
1.304	1			1.304	-0.85211
1.305	1			1.305	-0.853665
1.306	1			1.306	-0.855194
1.307	1			1.307	-0.85663
1.308	1			1.308	-0.858061
1.309	1			1.309	-0.859531
1.31	1			1.31	-0.860891
1.311	1			1.311	-0.862298
1.312	1			1.312	-0.863692
1.313	1			1.313	-0.865157
1.314	1			1.314	-0.866595
1.315	1			1.315	-0.86804
1.316	1			1.316	-0.869427
1.317	1			1.317	-0.870711
1.318	1			1.318	-0.871889
1.319	1			1.319	-0.873092
1.32	1			1.32	-0.87433
1.321	1			1.321	-0.875489
1.322	1			1.322	-0.876693
1.323	1			1.323	-0.87787
1.324	1			1.324	-0.87897
1.325	1			1.325	-0.880091
1.326	1			1.326	-0.881357
1.327	1			1.327	-0.882442
1.328	1			1.328	-0.883595
1.329	1			1.329	-0.884774
1.33	1			1.33	-0.885981
1.331	1			1.331	-0.887153
1.332	1			1.332	-0.888382
1.333	1			1.333	-0.889571
1.334	1			1.334	-0.890718
1.335	1			1.335	-0.89188
1.336	1			1.336	-0.89296
1.337	1			1.337	-0.894039
1.338	1			1.338	-0.89512
1.339	1			1.339	-0.896139
1.34	1			1.34	-0.897117
1.341	1			1.341	-0.898029
1.342	1			1.342	-0.89878
1.343	1			1.343	-0.899534
1.344	1			1.344	-0.900296
1.345	1			1.345	-0.900975
1.346	1			1.346	-0.901571
1.347	1			1.347	-0.902109
1.348	1			1.348	-0.902626
1.349	1			1.349	-0.903007
1.35	1			1.35	-0.90337
1.351	1			1.351	-0.903759
1.352	1			1.352	-0.904032
1.353	1			1.353	-0.904339
1.354	1			1.354	-0.904614
1.355	1			1.355	-0.90484
1.356	1			1.356	-0.905064
1.357	1			1.357	-0.905284
1.358	1			1.358	-0.905442
1.359	1			1.359	-0.905615
1.36	1			1.36	-0.905821
1.361	1			1.361	-0.906037
1.362	1			1.362	-0.90619
1.363	1			1.363	-0.906336
1.364	1			1.364	-0.906445
1.365	1			1.365	-0.906618
1.366	1			1.366	-0.906765
1.367	1			1.367	-0.906933
1.368	1			1.368	-0.907068
1.369	1			1.369	-0.907138
1.37	1			1.37	-0.907253
1.371	1			1.371	-0.90725
1.372	1			1.372	-0.907312
1.373	1			1.373	-0.907402
1.374	1			1.374	-0.907519
1.375	1			1.375	-0.907637
1.376	1			1.376	-0.907725
1.377	1			1.377	-0.907833
1.378	1			1.378	-0.907934
1.379	1			1.379	-0.908052
1.38	1			1.38	-0.908192
1.381	1			1.381	-0.908296
1.382	1			1.382	-0.908497
1.383	1			1.383	-0.908656
1.384	1			1.384	-0.908896
1.385	1			1.385	-0.909242
1.386	1			1.386	-0.909582
1.387	1			1.387	-0.909914
1.388	1			1.388	-0.910285
1.389	1			1.389	-0.910646
1.39	1			1.39	-0.911054
1.391	1			1.391	-0.911471
1.392	1			1.392	-0.911887
1.393	1			1.393	-0.912327
1.394	1			1.394	-0.912809
1.395	1			1.395	-0.913282
1.396	1			1.396	-0.913756
1.397	1			1.397	-0.914206
1.398	1			1.398	-0.914675
1.399	1			1.399	-0.915128
1.4	1			1.4	-0.915611
1.401	1			1.401	-0.916061
1.402	1			1.402	-0.916496
1.403	1			1.403	-0.916937
1.404	1			1.404	-0.917403
1.405	1			1.405	-0.917865
1.406	1			1.406	-0.918349
1.407	1			1.407	-0.918867
1.408	1			1.408	-0.919369
1.409	1			1.409	-0.919785
1.41	1			1.41	-0.920203
1.411	1			1.411	-0.920519
1.412	1			1.412	-0.920834
1.413	1			1.413	-0.921141
1.414	1			1.414	-0.921405
1.415	1			1.415	-0.921698
1.416	1			1.416	-0.921924
1.417	1			1.417	-0.922182
1.418	1			1.418	-0.922386
1.419	1			1.419	-0.922609
1.42	1			1.42	-0.922889
1.421	1			1.421	-0.923129
1.422	1			1.422	-0.923385
1.423	1			1.423	-0.923613
1.424	1			1.424	-0.923846
1.425	1			1.425	-0.924066
1.426	1			1.426	-0.924361
1.427	1			1.427	-0.9246
1.428	1			1.428	-0.924815
1.429	1			1.429	-0.925012
1.43	1			1.43	-0.925162
1.431	1			1.431	-0.925336
1.432	1			1.432	-0.925473
1.433	1			1.433	-0.925605
1.434	1			1.434	-0.925777
1.435	1			1.435	-0.925908
1.436	1			1.436	-0.926107
1.437	1			1.437	-0.926282
1.438	1			1.438	-0.926419
1.439	1			1.439	-0.92654
1.44	1			1.44	-0.926688
1.441	1			1.441	-0.926807
1.442	1			1.442	-0.926855
1.443	1			1.443	-0.926985
1.444	1			1.444	-0.92706
1.445	1			1.445	-0.927221
1.446	1			1.446	-0.927372
1.447	1			1.447	-0.927451
1.448	1			1.448	-0.927591
1.449	1			1.449	-0.927697
1.45	1			1.45	-0.927787
1.451	1			1.451	-0.927864
1.452	1			1.452	-0.927977
1.453	1			1.453	-0.928077
1.454	1			1.454	-0.92816
1.455	1			1.455	-0.928292
1.456	1			1.456	-0.9284
1.457	1			1.457	-0.928495
1.458	1			1.458	-0.92851
1.459	1			1.459	-0.928585
1.46	1			1.46	-0.928621
1.461	1			1.461	-0.928634
1.462	1			1.462	-0.928684
1.463	1			1.463	-0.928741
1.464	1			1.464	-0.928745
1.465	1			1.465	-0.928824
1.466	1			1.466	-0.928842
1.467	1			1.467	-0.928934
1.468	1			1.468	-0.928998
1.469	1			1.469	-0.929063
1.47	1			1.47	-0.929118
1.471	1			1.471	-0.92925
1.472	1			1.472	-0.929352
1.473	1			1.473	-0.929511
1.474	1			1.474	-0.929654
1.475	1			1.475	-0.929865
1.476	1			1.476	-0.930025
1.477	1			1.477	-0.930217
1.478	1			1.478	-0.930385
1.479	1			1.479	-0.930654
1.48	1			1.48	-0.930916
1.481	1			1.481	-0.931154
1.482	1			1.482	-0.93133
1.483	1			1.483	-0.931552
1.484	1			1.484	-0.931755
1.485	1			1.485	-0.931933
1.486	1			1.486	-0.932093
1.487	1			1.487	-0.932313
1.488	1			1.488	-0.932463
1.489	1			1.489	-0.932683
1.49	1			1.49	-0.932845
1.491	1			1.491	-0.932962
1.492	1			1.492	-0.93307
1.493	1			1.493	-0.933161
1.494	1			1.494	-0.933299
1.495	1			1.495	-0.933371
1.496	1			1.496	-0.933412
1.497	1			1.497	-0.933421
1.498	1			1.498	-0.933424
1.499	1			1.499	-0.93342
1.5	1			1.5	-0.933392
1.501	1			1.501	-0.933326
1.502	1			1.502	-0.93321
1.503	1			1.503	-0.933184
1.504	1			1.504	-0.933167
1.505	1			1.505	-0.933079
1.506	1			1.506	-0.933035
1.507	1			1.507	-0.932965
1.508	1			1.508	-0.932896
1.509	1			1.509	-0.932834
1.51	1			1.51	-0.932749
1.511	1			1.511	-0.932724
1.512	1			1.512	-0.932672
1.513	1			1.513	-0.932696
1.514	1			1.514	-0.932689
1.515	1			1.515	-0.932664
1.516	1			1.516	-0.932632
1.517	1			1.517	-0.93259
1.518	1			1.518	-0.932722
1.519	1			1.519	-0.932731
1.52	1			1.52	-0.932787
1.521	1			1.521	-0.932839
1.522	1			1.522	-0.932944
1.523	1			1.523	-0.933043
1.524	1			1.524	-0.933125
1.525	1			1.525	-0.933263
1.526	1			1.526	-0.933357
1.527	1			1.527	-0.933437
1.528	1			1.528	-0.933591
1.529	1			1.529	-0.933769
1.53	1			1.53	-0.933839
1.531	1			1.531	-0.933948
1.532	1			1.532	-0.934089
1.533	1			1.533	-0.934287
1.534	1			1.534	-0.934431
1.535	1			1.535	-0.934564
1.536	1			1.536	-0.934674
1.537	1			1.537	-0.934746
1.538	1			1.538	-0.93484
1.539	1			1.539	-0.934911
1.54	1			1.54	-0.934992
1.541	1			1.541	-0.935082
1.542	1			1.542	-0.935124
1.543	1			1.543	-0.935259
1.544	1			1.544	-0.935346
1.545	1			1.545	-0.935359
1.546	1			1.546	-0.935403
1.547	1			1.547	-0.935474
1.548	1			1.548	-0.93551
1.549	1			1.549	-0.935486
1.55	1			1.55	-0.935527
1.551	1			1.551	-0.935569
1.552	1			1.552	-0.935546
1.553	1			1.553	-0.93561
1.554	1			1.554	-0.935623
1.555	1			1.555	-0.93569
1.556	1			1.556	-0.93571
1.557	1			1.557	-0.935743
1.558	1			1.558	-0.935761
1.559	1			1.559	-0.935751
1.56	1			1.56	-0.935748
1.561	1			1.561	-0.935746
1.562	1			1.562	-0.93571
1.563	1			1.563	-0.935672
1.564	1			1.564	-0.935644
1.565	1			1.565	-0.935638
1.566	1			1.566	-0.935659
1.567	1			1.567	-0.935709
1.568	1			1.568	-0.935778
1.569	1			1.569	-0.935867
1.57	1			1.57	-0.935907
1.571	1			1.571	-0.935895
1.572	1			1.572	-0.935903
1.573	1			1.573	-0.935942
1.574	1			1.574	-0.935913
1.575	1			1.575	-0.936002
1.576	1			1.576	-0.936083
1.577	1			1.577	-0.936092
1.578	1			1.578	-0.936216
1.579	1			1.579	-0.936267
1.58	1			1.58	-0.936314
1.581	1			1.581	-0.936361
1.582	1			1.582	-0.936451
1.583	1			1.583	-0.936555
1.584	1			1.584	-0.936579
1.585	1			1.585	-0.936701
1.586	1			1.586	-0.936793
1.587	1			1.587	-0.936899
1.588	1			1.588	-0.936957
1.589	1			1.589	-0.937066
1.59	1			1.59	-0.937127
1.591	1			1.591	-0.937161
1.592	1			1.592	-0.937255
1.593	1			1.593	-0.937279
1.594	1			1.594	-0.937378
1.595	1			1.595	-0.937465
1.596	1			1.596	-0.937578
1.597	1			1.597	-0.937635
1.598	1			1.598	-0.937696
1.599	1			1.599	-0.937739
1.6	1			1.6	-0.937796
1.601	1			1.601	-0.937869
1.602	1			1.602	-0.937921
1.603	1			1.603	-0.937987
1.604	1			1.604	-0.938022
1.605	1			1.605	-0.937963
1.606	1			1.606	-0.937936
1.607	1			1.607	-0.937997
1.608	1			1.608	-0.937987
1.609	1			1.609	-0.937947
1.61	1			1.61	-0.93791
1.611	1			1.611	-0.937913
1.612	1			1.612	-0.937945
1.613	1			1.613	-0.937986
1.614	1			1.614	-0.938018
1.615	1			1.615	-0.938045
1.616	1			1.616	-0.938053
1.617	1			1.617	-0.938036
1.618	1			1.618	-0.938018
1.619	1			1.619	-0.937972
1.62	1			1.62	-0.937906
1.621	1			1.621	-0.93796
1.622	1			1.622	-0.93801
1.623	1			1.623	-0.938042
1.624	1			1.624	-0.938119
1.625	1			1.625	-0.938205
1.626	1			1.626	-0.93828
1.627	1			1.627	-0.938367
1.628	1			1.628	-0.938494
1.629	1			1.629	-0.938641
1.63	1			1.63	-0.938754
1.631	1			1.631	-0.938848
1.632	1			1.632	-0.938929
1.633	1			1.633	-0.939001
1.634	1			1.634	-0.939015
1.635	1			1.635	-0.939053
1.636	1			1.636	-0.939131
1.637	1			1.637	-0.939195
1.638	1			1.638	-0.939249
1.639	1			1.639	-0.939342
1.64	1			1.64	-0.939429
1.641	1			1.641	-0.939508
1.642	1			1.642	-0.93958
1.643	1			1.643	-0.939659
1.644	1			1.644	-0.939711
1.645	1			1.645	-0.939669
1.646	1			1.646	-0.939702
1.647	1			1.647	-0.939612
1.648	1			1.648	-0.93964
1.649	1			1.649	-0.939726
1.65	1			1.65	-0.939749
1.651	1			1.651	-0.939742
1.652	1			1.652	-0.939757
1.653	1			1.653	-0.939752
1.654	1			1.654	-0.93977
1.655	1			1.655	-0.939845
1.656	1			1.656	-0.939903
1.657	1			1.657	-0.939971
1.658	1			1.658	-0.940116
1.659	1			1.659	-0.940219
1.66	1			1.66	-0.940338
1.661	1			1.661	-0.940432
1.662	1			1.662	-0.940538
1.663	1			1.663	-0.940618
1.664	1			1.664	-0.94068
1.665	1			1.665	-0.940722
1.666	1			1.666	-0.940706
1.667	1			1.667	-0.940756
1.668	1			1.668	-0.940754
1.669	1			1.669	-0.940841
1.67	1			1.67	-0.9409
1.671	1			1.671	-0.940949
1.672	1			1.672	-0.940932
1.673	1			1.673	-0.940949
1.674	1			1.674	-0.940987
1.675	1			1.675	-0.940978
1.676	1			1.676	-0.94101
1.677	1			1.677	-0.941005
1.678	1			1.678	-0.941005
1.679	1			1.679	-0.940963
1.68	1			1.68	-0.940978
1.681	1			1.681	-0.940969
1.682	1			1.682	-0.940975
1.683	1			1.683	-0.94107
1.684	1			1.684	-0.941063
1.685	1			1.685	-0.941071
1.686	1			1.686	-0.941113
1.687	1			1.687	-0.941176
1.688	1			1.688	-0.941231
1.689	1			1.689	-0.941287
1.69	1			1.69	-0.941284
1.691	1			1.691	-0.941296
1.692	1			1.692	-0.941299
1.693	1			1.693	-0.941385
1.694	1			1.694	-0.941471
1.695	1			1.695	-0.941483
1.696	1			1.696	-0.941542
1.697	1			1.697	-0.941644
1.698	1			1.698	-0.941738
1.699	1			1.699	-0.941736
1.7	1			1.7	-0.941732
1.701	1			1.701	-0.941852
1.702	1			1.702	-0.941901
1.703	1			1.703	-0.941964
1.704	1			1.704	-0.942093
1.705	1			1.705	-0.942212
1.706	1			1.706	-0.942317
1.707	1			1.707	-0.942431
1.708	1			1.708	-0.942525
1.709	1			1.709	-0.942607
1.71	1			1.71	-0.942718
1.711	1			1.711	-0.942803
1.712	1			1.712	-0.9429
1.713	1			1.713	-0.943029
1.714	1			1.714	-0.943165
1.715	1			1.715	-0.943265
1.716	1			1.716	-0.943362
1.717	1			1.717	-0.943384
1.718	1			1.718	-0.943416
1.719	1			1.719	-0.943499
1.72	1			1.72	-0.943518
1.721	1			1.721	-0.94357
1.722	1			1.722	-0.943585
1.723	1			1.723	-0.943627
1.724	1			1.724	-0.943685
1.725	1			1.725	-0.94368
1.726	1			1.726	-0.94371
1.727	1			1.727	-0.9437
1.728	1			1.728	-0.943697
1.729	1			1.729	-0.943709
1.73	1			1.73	-0.943718
1.731	1			1.731	-0.943715
1.732	1			1.732	-0.943728
1.733	1			1.733	-0.943731
1.734	1			1.734	-0.943746
1.735	1			1.735	-0.943692
1.736	1			1.736	-0.943693
1.737	1			1.737	-0.943641
1.738	1			1.738	-0.943619
1.739	1			1.739	-0.943599
1.74	1			1.74	-0.943605
1.741	1			1.741	-0.943657
1.742	1			1.742	-0.943656
1.743	1			1.743	-0.943594
1.744	1			1.744	-0.943662
1.745	1			1.745	-0.94364
1.746	1			1.746	-0.943682
1.747	1			1.747	-0.943744
1.748	1			1.748	-0.943771
1.749	1			1.749	-0.943806
1.75	1			1.75	-0.943833
1.751	1			1.751	-0.943844
1.752	1			1.752	-0.943839
1.753	1			1.753	-0.94386
1.754	1			1.754	-0.943904
1.755	1			1.755	-0.943925
1.756	1			1.756	-0.944005
1.757	1			1.757	-0.944036
1.758	1			1.758	-0.944106
1.759	1			1.759	-0.944149
1.76	1			1.76	-0.944185
1.761	1			1.761	-0.944232
1.762	1			1.762	-0.94431
1.763	1			1.763	-0.944393
1.764	1			1.764	-0.944426
1.765	1			1.765	-0.944461
1.766	1			1.766	-0.944517
1.767	1			1.767	-0.944655
1.768	1			1.768	-0.944692
1.769	1			1.769	-0.944665
1.77	1			1.77	-0.944641
1.771	1			1.771	-0.94472
1.772	1			1.772	-0.944764
1.773	1			1.773	-0.944883
1.774	1			1.774	-0.944954
1.775	1			1.775	-0.945027
1.776	1			1.776	-0.945093
1.777	1			1.777	-0.945147
1.778	1			1.778	-0.945158
1.779	1			1.779	-0.945159
1.78	1			1.78	-0.945195
1.781	1			1.781	-0.945187
1.782	1			1.782	-0.945183
1.783	1			1.783	-0.945149
1.784	1			1.784	-0.945185
1.785	1			1.785	-0.945194
1.786	1			1.786	-0.945153
1.787	1			1.787	-0.945081
1.788	1			1.788	-0.945072
1.789	1			1.789	-0.94507
1.79	1			1.79	-0.945105
1.791	1			1.791	-0.945102
1.792	1			1.792	-0.945128
1.793	1			1.793	-0.945186
1.794	1			1.794	-0.94518
1.795	1			1.795	-0.94524
1.796	1			1.796	-0.945252
1.797	1			1.797	-0.945277
1.798	1			1.798	-0.945318
1.799	1			1.799	-0.945323
1.8	1			1.8	-0.945313
1.801	1			1.801	-0.945277
1.802	1			1.802	-0.945317
1.803	1			1.803	-0.945384
1.804	1			1.804	-0.94533
1.805	1			1.805	-0.945348
1.806	1			1.806	-0.945351
1.807	1			1.807	-0.945329
1.808	1			1.808	-0.94534
1.809	1			1.809	-0.945362
1.81	1			1.81	-0.945385
1.811	1			1.811	-0.945435
1.812	1			1.812	-0.94544
1.813	1			1.813	-0.945458
1.814	1			1.814	-0.945479
1.815	1			1.815	-0.945504
1.816	1			1.816	-0.945534
1.817	1			1.817	-0.94557
1.818	1			1.818	-0.945562
1.819	1			1.819	-0.945598
1.82	1			1.82	-0.945589
1.821	1			1.821	-0.945572
1.822	1			1.822	-0.945605
1.823	1			1.823	-0.945555
1.824	1			1.824	-0.945574
1.825	1			1.825	-0.945554
1.826	1			1.826	-0.94554
1.827	1			1.827	-0.945543
1.828	1			1.828	-0.945557
1.829	1			1.829	-0.94562
1.83	1			1.83	-0.945667
1.831	1			1.831	-0.945699
1.832	1			1.832	-0.94569
1.833	1			1.833	-0.945677
1.834	1			1.834	-0.945707
1.835	1			1.835	-0.945736
1.836	1			1.836	-0.945722
1.837	1			1.837	-0.945748
1.838	1			1.838	-0.945686
1.839	1			1.839	-0.945743
1.84	1			1.84	-0.9458
1.841	1			1.841	-0.945757
1.842	1			1.842	-0.945836
1.843	1			1.843	-0.945888
1.844	1			1.844	-0.945922
1.845	1			1.845	-0.945916
1.846	1			1.846	-0.945963
1.847	1			1.847	-0.946031
1.848	1			1.848	-0.946124
1.849	1			1.849	-0.946171
1.85	1			1.85	-0.946196
1.851	1			1.851	-0.946231
1.852	1			1.852	-0.946247
1.853	1			1.853	-0.946239
1.854	1			1.854	-0.946282
1.855	1			1.855	-0.946277
1.856	1			1.856	-0.94632
1.857	1			1.857	-0.946334
1.858	1			1.858	-0.946272
1.859	1			1.859	-0.946304
1.86	1			1.86	-0.946312
1.861	1			1.861	-0.946298
1.862	1			1.862	-0.946311
1.863	1			1.863	-0.94633
1.864	1			1.864	-0.946364
1.865	1			1.865	-0.946412
1.866	1			1.866	-0.946419
1.867	1			1.867	-0.946375
1.868	1			1.868	-0.946372
1.869	1			1.869	-0.946345
1.87	1			1.87	-0.946354
1.871	1			1.871	-0.946319
1.872	1			1.872	-0.946318
1.873	1			1.873	-0.946363
1.874	1			1.874	-0.946351
1.875	1			1.875	-0.946331
1.876	1			1.876	-0.946347
1.877	1			1.877	-0.946319
1.878	1			1.878	-0.94635
1.879	1			1.879	-0.946398
1.88	1			1.88	-0.946466
1.881	1			1.881	-0.946519
1.882	1			1.882	-0.946559
1.883	1			1.883	-0.946572
1.884	1			1.884	-0.946586
1.885	1			1.885	-0.946623
1.886	1			1.886	-0.94663
1.887	1			1.887	-0.946665
1.888	1			1.888	-0.94665
1.889	1			1.889	-0.946741
1.89	1			1.89	-0.946833
1.891	1			1.891	-0.946883
1.892	1			1.892	-0.946994
1.893	1			1.893	-0.946999
1.894	1			1.894	-0.947041
1.895	1			1.895	-0.947036
1.896	1			1.896	-0.947068
1.897	1			1.897	-0.94712
1.898	1			1.898	-0.947182
1.899	1			1.899	-0.947203
1.9	1			1.9	-0.947226
1.901	1			1.901	-0.947242
1.902	1			1.902	-0.94722
1.903	1			1.903	-0.947181
1.904	1			1.904	-0.947151
1.905	1			1.905	-0.947123
1.906	1			1.906	-0.94709
1.907	1			1.907	-0.947131
1.908	1			1.908	-0.947091
1.909	1			1.909	-0.947117
1.91	1			1.91	-0.947154
1.911	1			1.911	-0.947151
1.912	1			1.912	-0.947164
1.913	1			1.913	-0.947143
1.914	1			1.914	-0.947093
1.915	1			1.915	-0.947117
1.916	1			1.916	-0.947138
1.917	1			1.917	-0.947204
1.918	1			1.918	-0.947246
1.919	1			1.919	-0.94726
1.92	1			1.92	-0.947285
1.921	1			1.921	-0.947328
1.922	1			1.922	-0.947325
1.923	1			1.923	-0.947294
1.924	1			1.924	-0.94733
1.925	1			1.925	-0.947352
1.926	1			1.926	-0.947392
1.927	1			1.927	-0.947424
1.928	1			1.928	-0.947465
1.929	1			1.929	-0.947539
1.93	1			1.93	-0.947578
1.931	1			1.931	-0.947679
1.932	1			1.932	-0.947705
1.933	1			1.933	-0.947706
1.934	1			1.934	-0.947751
1.935	1			1.935	-0.947778
1.936	1			1.936	-0.947806
1.937	1			1.937	-0.94784
1.938	1			1.938	-0.947859
1.939	1			1.939	-0.947934
1.94	1			1.94	-0.94801
1.941	1			1.941	-0.948079
1.942	1			1.942	-0.94809
1.943	1			1.943	-0.948167
1.944	1			1.944	-0.948286
1.945	1			1.945	-0.94828
1.946	1			1.946	-0.948301
1.947	1			1.947	-0.948402
1.948	1			1.948	-0.94843
1.949	1			1.949	-0.948449
1.95	1			1.95	-0.948504
1.951	1			1.951	-0.94857
1.952	1			1.952	-0.94858
1.953	1			1.953	-0.948646
1.954	1			1.954	-0.948637
1.955	1			1.955	-0.94864
1.956	1			1.956	-0.948668
1.957	1			1.957	-0.948686
1.958	1			1.958	-0.948724
1.959	1			1.959	-0.94877
1.96	1			1.96	-0.94882
1.961	1			1.961	-0.948856
1.962	1			1.962	-0.948873
1.963	1			1.963	-0.948871
1.964	1			1.964	-0.948888
1.965	1			1.965	-0.948891
1.966	1			1.966	-0.948926
1.967	1			1.967	-0.948968
1.968	1			1.968	-0.949007
1.969	1			1.969	-0.949049
1.97	1			1.97	-0.949027
1.971	1			1.971	-0.949006
1.972	1			1.972	-0.948983
1.973	1			1.973	-0.948951
1.974	1			1.974	-0.949001
1.975	1			1.975	-0.948982
1.976	1			1.976	-0.948959
1.977	1			1.977	-0.948986
1.978	1			1.978	-0.949018
1.979	1			1.979	-0.949074
1.98	1			1.98	-0.949093
1.981	1			1.981	-0.949136
1.982	1			1.982	-0.949185
1.983	1			1.983	-0.949216
1.984	1			1.984	-0.949227
1.985	1			1.985	-0.949218
1.986	1			1.986	-0.949257
1.987	1			1.987	-0.949199
1.988	1			1.988	-0.949197
1.989	1			1.989	-0.949227
1.99	1			1.99	-0.949226
1.991	1			1.991	-0.949168
1.992	1			1.992	-0.949195
1.993	1			1.993	-0.949187
1.994	1			1.994	-0.949209
1.995	1			1.995	-0.949277
1.996	1			1.996	-0.949266
1.997	1			1.997	-0.94932
[truncated: 4,002 more rows]

## Sheet: Fig. 4
fig. 4a (top panel)				fig. 4a (bottom panel)				fig. 4c (top panel)				fig. 4c (bottom panel)				fig. 4e (top panel)				fig. 4e (bottom panel)
1.496	0			1.496	-0.903049			0.0119981	0			0.0119991	-0.928259			0.00799842	0			0.00799942	0.172435
1.496	0.1			2.996	-0.857385			0.0119991	0.1			1.512	-0.904886			0.00799942	0.1			1.507	0.172702
1.4963	0.1			4.497	-0.847261			0.0122991	0.1			3.011	-0.933965			0.00829942	0.1			3.007	0.155968
1.4963	0			5.998	-0.858139			0.0123001	0			4.511	-0.927072			0.00830042	0			4.506	0.173397
2.996	0			7.499	-0.939454			1.512	0			6.011	-0.94312			1.507	0			6.006	0.173504
2.996	0.1			10.501	0.545517			1.512	0.1			7.514	-0.907256			1.507	0.1			7.508	0.192109
2.9963	0.1			12.002	0.535068			1.5123	0.1			10.511	0.389458			1.5073	0.1			10.504	-0.0469053
2.9963	0			13.503	0.509437			1.5123	0			12.016	0.373088			1.5073	0			12.007	-0.0681316
4.497	0			15.004	0.569318			3.011	0			13.511	0.415415			3.007	0			13.503	-0.0549233
4.497	0.1			16.505	0.489189			3.011	0.1			15.011	0.38192			3.007	0.1			15.003	-0.0789839
4.4973	0.1			18.005	0.49953			3.0113	0.1			16.511	0.326563			3.0073	0.1			16.502	-0.0405952
4.4973	0			19.506	0.512022			3.0113	0			18.015	0.386336			3.0073	0			18.007	-0.0556736
5.998	0			21.007	0.475835			4.511	0			19.511	0.411645			4.506	0			19.502	-0.0425738
5.998	0.1			22.508	0.517406			4.511	0.1			21.011	0.393874			4.506	0.1			21.001	-0.020064
5.9983	0.1			24.009	0.481651			4.5113	0.1			22.511	0.374381			4.5063	0.1			22.501	-0.025358
5.9983	0			26.994	-0.876232			4.5113	0			24.01	0.383536			4.5063	0			24	-0.0227912
7.499	0			28.495	-0.935899			6.011	0			27.01	-0.871284			6.006	0			26.999	0.134666
7.499	0.1			29.996	-0.885495			6.011	0.1			28.51	-0.872255			6.006	0.1			28.499	0.15065
7.4993	0.1			31.496	-0.905957			6.0113	0.1			30.009	-0.866545			6.0063	0.1			29.999	0.133434
7.4993	0			32.997	-0.847368			6.0113	0			31.509	-0.868268			6.0063	0			31.498	0.153646
9	0			34.498	-0.866862			7.514	0			33.009	-0.784047			7.508	0			32.998	0.0984159
9	6.5			35.998	-0.903803			7.514	0.1			34.508	-0.901118			7.508	0.1			34.514	0.134504
9.0003	6.5			37.499	-0.890557			7.5143	0.1			36.008	-0.816032			7.5083	0.1			36.014	0.13643
9.0003	0			39	-0.931697			7.5143	0			37.508	-0.866331			7.5083	0			37.514	0.127179
10.501	0			40.5	-0.88711			9.011	0			39.008	-0.842099			9.005	0			39.013	0.143487
10.501	0.1			43.501	-0.841985			9.011	8.5			40.507	-0.841882			9.005	6.5			40.513	0.146908
10.5013	0.1			45.002	-0.885279			9.0113	8.5			43.507	-0.981139			9.0053	6.5			43.512	0.00420887
10.5013	0			46.502	-0.896696			9.0113	0			45.006	-0.950014			9.0053	0			45.012	-0.00605674
12.002	0			48.002	-0.948068			10.511	0			46.506	-0.927289			10.504	0			46.511	0.013136
12.002	0.1			49.502	-0.90025			10.511	0.1			48.006	-0.980279			10.504	0.1			48.011	-0.00717971
12.0023	0.1			51.003	-0.89885			10.5113	0.1			49.505	-0.999772			10.5043	0.1			49.51	0.00827139
12.0023	0			52.507	-0.893788			10.5113	0			51.005	-1.01765			10.5043	0			51.01	0.0140467
13.503	0			54.003	-0.940314			12.016	0			52.505	-0.973278			12.007	0			52.512	-0.0195308
13.503	0.1			55.503	-0.918666			12.016	0.1			54.004	-1.01722			12.007	0.1			54.009	-0.00894438
13.5033	0.1			57.003	-0.881617			12.0163	0.1			55.504	-0.996972			12.0073	0.1			55.509	-0.0161084
13.5033	0			60.003	-0.929005			12.0163	0			57.004	-1.02131			12.0073	0			57.008	-0.0131138
15.004	0			61.503	-0.948715			13.511	0			60.003	-0.933211			13.503	0			60.008	0.105901
15.004	0.1			63.003	-0.926744			13.511	0.1			61.503	-0.926858			13.503	0.1			61.507	0.132847
15.0043	0.1			64.502	-0.923405			13.5113	0.1			63.003	-0.916734			13.5033	0.1			63.008	0.145892
15.0043	0			66.002	-0.964007			13.5113	0			64.503	-0.915442			13.5033	0			64.507	0.144716
16.505	0			67.507	-0.965623			15.011	0			66.003	-0.869239			15.003	0			66.006	0.122956
16.505	0.1			69.002	-0.980379			15.011	0.1			67.504	-0.925135			15.003	0.1			67.507	0.135199
16.5053	0.1			70.518	-0.914574			15.0113	0.1			69.003	-0.898101			15.0033	0.1			69.006	0.119534
16.5053	0			72.018	-0.952161			15.0113	0			70.503	-0.916626			15.0033	0			70.506	0.139958
18.005	0			73.518	-0.90768			16.511	0			72.003	-0.947859			16.502	0			72.005	0.114828
18.005	0.1			76.518	0.418539			16.511	0.1			73.503	-0.860515			16.502	0.1			73.505	0.126805
18.0053	0.1			78.018	0.416384			16.5113	0.1			76.504	0.630063			16.5023	0.1			76.505	-0.00546851
18.0053	0			79.518	0.440724			16.5113	0			78.009	0.58332			16.5023	0			78.005	0.00378107
19.506	0			81.018	0.427693			18.015	0			79.504	0.613045			18.007	0			79.505	0.00180407
19.506	0.1			82.518	0.410782			18.015	0.1			81.006	0.652895			18.007	0.1			81.005	0.000360249
19.5063	0.1			84.018	0.451816			18.0153	0.1			82.504	0.687142			18.0073	0.1			82.522	0.0291769
19.5063	0			85.517	0.350579			18.0153	0			84.004	0.622953			18.0073	0			84.005	0.00607892
21.007	0			87.017	0.437385			19.511	0			85.505	0.636524			19.502	0			85.522	0.0316902
21.007	0.1			88.518	0.390104			19.511	0.1			87.005	0.633508			19.502	0.1			87.022	0.0336688
21.0073	0.1			90.017	0.403461			19.5113	0.1			88.522	0.615523			19.5023	0.1			88.523	0.0177349
21.0073	0			93.032	0.436955			19.5113	0			90.022	0.639755			19.5023	0			90.023	0.0183247
22.508	0			94.532	0.421662			21.011	0			93.022	0.503192			21.001	0			93.024	0.0105724
22.508	0.1			96.035	0.463666			21.011	0.1			94.522	0.497699			21.001	0.1			94.524	-0.00498724
22.5083	0.1			97.531	0.405398			21.0113	0.1			96.027	0.466787			21.0013	0.1			96.025	-0.0135967
22.5083	0			99.03	0.392906			21.0113	0			97.522	0.463879			21.0013	0			97.525	0.0139932
24.009	0			100.53	0.399582			22.511	0			99.022	0.421123			22.501	0			99.025	0.00313937
24.009	0.1			102.029	0.441801			22.511	0.1			100.524	0.477883			22.501	0.1			100.509	-0.00381079
24.0093	0.1			103.529	0.426076			22.5113	0.1			102.023	0.463666			22.5013	0.1			102.013	-0.0216148
24.0093	0			105.028	0.426507			22.5113	0			103.523	0.448048			22.5013	0			103.512	-0.00685886
25.51	0			106.528	0.407229			24.01	0			105.023	0.474758			24	0			105.01	-0.00584284
25.51	-6.5			109.53	0.544763			24.01	0.1			106.523	0.484128			24	0.1			106.511	-0.0171779
25.5103	-6.5			111.026	0.570719			24.0103	0.1			109.523	0.530332			24.0003	0.1			109.511	-0.00808721
25.5103	0			112.547	0.530655			24.0103	0			111.023	0.45968			24.0003	0			111.015	0.00645324
26.994	0			114.041	0.583642			25.51	0			112.523	0.486928			25.5	0			112.513	0.00169555
26.994	0.1			115.54	0.541747			25.51	-8.5			114.023	0.49899			25.5	-6.5			114.029	-0.0513956
26.9943	0.1			117.04	0.564472			25.5103	-8.5			115.523	0.44514			25.5003	-6.5			115.53	-0.0174988
26.9943	0			118.539	0.545192			25.5103	0			117.023	0.496728			25.5003	0			117.03	-0.0169106
28.495	0			120.039	0.514498			27.01	0			118.523	0.450309			26.999	0			118.53	0.00212492
28.495	0.1			121.538	0.552303			27.01	0.1			120.023	0.47982			26.999	0.1			120.031	-0.0172298
28.4953	0.1			123.038	0.565549			27.0103	0.1			121.523	0.517515			26.9993	0.1			121.531	-0.00616369
28.4953	0			126.037	-0.881185			27.0103	0			123.023	0.46011			26.9993	0			123.031	-0.0106005
29.996	0			127.537	-0.919203			28.51	0			126.022	-0.853622			28.499	0			126.016	-0.127424
29.996	0.1			129.036	-0.968531			28.51	0.1			127.522	-0.839297			28.499	0.1			127.516	-0.147793
29.9963	0.1			130.536	-0.933205			28.5103	0.1			129.022	-0.87193			28.4993	0.1			129.016	-0.140952
29.9963	0			132.036	-0.931913			28.5103	0			130.522	-0.797079			28.4993	0			130.517	-0.140095
31.496	0			133.535	-0.946451			30.009	0			132.021	-0.827988			29.999	0			132.017	-0.126194
31.496	0.1			135.035	-0.922542			30.009	0.1			133.521	-0.817003			29.999	0.1			133.517	-0.138704
31.4963	0.1			136.535	-0.870847			30.0093	0.1			135.021	-0.893471			29.9993	0.1			135.018	-0.0862549
31.4963	0			138.035	-0.921359			30.0093	0			136.52	-0.867731			29.9993	0			136.518	-0.0788769
32.997	0			139.535	-0.919203			31.509	0			138.02	-0.837466			31.498	0			138.018	-0.0977489
32.997	0.1			142.534	0.501898			31.509	0.1			139.52	-0.834666			31.498	0.1			139.518	-0.114859
32.9973	0.1			144.034	0.47928			31.5093	0.1			142.535	0.519991			31.4983	0.1			142.519	0.103821
32.9973	0			145.534	0.457096			31.5093	0			144.035	0.572874			31.4983	0			144.019	0.124458
34.498	0			147.034	0.466357			33.009	0			145.534	0.533994			32.998	0			145.52	0.106923
34.498	0.1			148.534	0.490912			33.009	0.1			147.034	0.551547			32.998	0.1			147.02	0.103232
34.4983	0.1			150.051	0.492743			33.0093	0.1			148.533	0.544332			32.9983	0.1			148.52	0.0934489
34.4983	0			151.551	0.517729			33.0093	0			150.033	0.532594			32.9983	0			150.021	0.0843598
35.998	0			153.051	0.451279			34.508	0			151.532	0.533671			34.514	0			151.521	0.143599
35.998	0.1			154.551	0.462802			34.508	0.1			153.031	0.576856			34.514	0.1			153.021	0.105798
35.9983	0.1			156.05	0.475835			34.5083	0.1			154.531	0.527747			34.5143	0.1			154.522	0.126544
35.9983	0			159.05	-0.867725			34.5083	0			156.03	0.550793			34.5143	0			156.022	0.10842
37.499	0			160.55	-0.92545			36.008	0			159.03	-0.843713			36.014	0			159.04	0.153865
37.499	0.1			162.05	-0.838			36.008	0.1			160.529	-0.821312			36.014	0.1			160.54	0.137504
37.4993	0.1			163.566	-0.855122			36.0083	0.1			162.029	-0.835419			36.0143	0.1			162.041	0.156965
37.4993	0			165.067	-0.899927			36.0083	0			163.545	-0.873869			36.0143	0			163.541	0.140818
39	0			166.567	-0.899387			37.508	0			165.045	-0.864714			37.514	0			165.042	0.141941
39	0.1			168.067	-0.891957			37.508	0.1			166.544	-0.838004			37.514	0.1			166.542	0.138039
39.0003	0.1			169.567	-0.888295			37.5083	0.1			168.044	-0.848129			37.5143	0.1			168.042	0.144829
39.0003	0			171.067	-0.933528			37.5083	0			169.545	-0.853945			37.5143	0			169.548	0.140713
40.5	0			172.567	-0.930189			39.008	0			171.043	-0.832835			39.013	0			171.043	0.125957
40.5	0.1			175.568	0.377612			39.008	0.1			172.542	-0.867193			39.013	0.1			172.543	0.137984
40.5003	0.1			177.069	0.466464			39.0083	0.1			175.542	0.749073			39.0133	0.1			175.543	0.113552
40.5003	0			178.57	0.397751			39.0083	0			177.041	0.773196			39.0133	0			177.043	0.0855897
42.001	0			180.07	0.428447			40.507	0			178.545	0.837708			40.513	0			178.544	0.104463
42.001	-6.5			181.571	0.419506			40.507	0.1			180.04	0.840293			40.513	0.1			180.043	0.114941
42.0013	-6.5			183.072	0.426616			40.5073	0.1			181.54	0.843201			40.5133	0.1			181.549	0.0797609
42.0013	0			184.573	0.462912			40.5073	0			183.039	0.811214			40.5133	0			183.043	0.11446
43.501	0			186.073	0.422524			42.007	0			184.539	0.847617			42.012	0			184.543	0.121091
43.501	0.1			187.574	0.462802			42.007	-8.5			186.038	0.784397			42.012	-6.5			186.044	0.0923275
43.5013	0.1			189.079	0.373519			42.0073	-8.5			187.554	0.84051			42.0123	-6.5			187.543	0.107351
43.5013	0			192.08	-0.971224			42.0073	0			189.054	0.794843			42.0123	0			189.043	0.0998643
45.002	0			193.578	-0.967885			43.507	0			192.055	-0.882376			43.512	0			192.047	0.274281
45.002	0.1			195.078	-0.887433			43.507	0.1			193.552	-0.882593			43.512	0.1			193.542	0.262304
45.0023	0.1			196.579	-0.861155			43.5073	0.1			195.051	-0.899395			43.5123	0.1			195.045	0.271233
45.0023	0			198.08	-0.908325			43.5073	0			196.551	-0.901226			43.5123	0			196.558	0.269201
46.502	0			199.587	-0.891849			45.006	0			198.05	-0.879362			45.012	0			198.058	0.249046
46.502	0.1			201.082	-0.889803			45.006	0.1			199.551	-0.888517			45.012	0.1			199.558	0.266101
46.5023	0.1			202.583	-0.929005			45.0063	0.1			201.049	-0.901872			45.0123	0.1			201.057	0.261983
46.5023	0			204.084	-0.929976			45.0063	0			202.57	-0.953891			45.0123	0			202.559	0.280589
48.002	0			205.584	-0.908865			46.506	0			204.065	-0.892502			46.511	0			204.057	0.275456
48.002	0.1			208.586	-0.891634			46.506	0.1			205.565	-0.914041			46.511	0.1			205.562	0.270645
48.0023	0.1			210.087	-0.876124			46.5063	0.1			208.564	-0.874732			46.5113	0.1			208.557	0.0888191
48.0023	0			211.589	-0.875478			46.5063	0			210.064	-0.884855			46.5113	0			210.057	0.0888725
49.502	0			213.071	-0.914035			48.006	0			211.563	-0.938704			48.011	0			211.556	0.0609649
49.502	0.1			214.575	-0.956793			48.006	0.1			213.063	-0.926643			48.011	0.1			213.056	0.0450876
49.5023	0.1			216.075	-0.906603			48.0063	0.1			214.563	-0.92255			48.0113	0.1			214.557	0.0776994
49.5023	0			217.573	-0.912958			48.0063	0			216.062	-0.928903			48.0113	0			216.056	0.0826175
51.003	0			219.074	-0.89368			49.505	0			217.562	-0.931597			49.51	0			217.556	0.0691985
51.003	0.1			220.577	-0.876772			49.505	0.1			219.062	-0.887869			49.51	0.1			219.075	0.0579184
51.0033	0.1			222.092	-0.920282			49.5053	0.1			220.562	-0.899718			49.5103	0.1			220.573	0.0556725
51.0033	0			225.08	0.307823			49.5053	0			222.062	-0.907365			49.5103	0			222.073	0.0803716
52.507	0			226.58	0.305022			51.005	0			225.061	0.703944			51.01	0			225.076	-0.0113693
52.507	0.1			228.078	0.312563			51.005	0.1			226.561	0.72904			51.01	0.1			226.573	-0.00976346
52.5073	0.1			229.578	0.292314			51.0053	0.1			228.061	0.739272			51.0103	0.1			228.073	-0.00318762
52.5073	0			231.079	0.303298			51.0053	0			229.561	0.690375			51.0103	0			229.575	-0.07424
54.003	0			232.579	0.296405			52.505	0			231.063	0.76878			52.512	0			231.074	-0.0464394
54.003	0.1			234.096	0.274004			52.505	0.1			232.561	0.734316			52.512	0.1			232.574	-0.0350524
54.0033	0.1			235.597	0.285636			52.5053	0.1			234.061	0.718377			52.5123	0.1			234.074	-0.00185233
54.0033	0			237.098	0.320531			52.5053	0			235.561	0.749933			52.5123	0			235.575	-0.0370844
55.503	0			238.583	0.343688			54.004	0			237.082	0.704484			54.009	0			237.094	-0.0294391
55.503	0.1			241.603	0.515144			54.004	0.1			238.582	0.759411			54.009	0.1			238.593	-0.0311503
55.5033	0.1			243.103	0.529684			54.0043	0.1			241.578	0.91913			54.0093	0.1			241.593	-0.058737
55.5033	0			244.6	0.578256			54.0043	0			243.078	0.976751			54.0093	0			243.093	-0.0828479
57.003	0			246.101	0.541638			55.504	0			244.583	0.984935			55.509	0			244.598	-0.0668621
57.003	0.1			247.601	0.509114			55.504	0.1			246.082	0.902544			55.509	0.1			246.095	-0.0376726
57.0033	0.1			249.106	0.485959			55.5043	0.1			247.583	0.981381			55.5093	0.1			247.595	-0.0734914
57.0033	0			250.604	0.506097			55.5043	0			249.08	0.974057			55.5093	0			249.1	-0.0219542
58.508	0			252.108	0.550148			57.004	0			250.581	0.934208			57.008	0			250.598	-0.0495409
58.508	-6.5			253.606	0.54067			57.004	0.1			252.099	0.995814			57.008	0.1			252.116	-0.0643503
58.5083	-6.5			255.107	0.50179			57.0043	0.1			253.599	0.941318			57.0083	0.1			253.614	-0.0350524
58.5083	0			258.107	-0.961101			57.0043	0			255.096	0.982998			57.0083	0			255.114	-0.0540847
60.003	0			259.608	-0.90628			58.506	0			258.096	-0.844359			58.511	0			258.099	0.0793556
60.003	0.1			261.111	-0.865786			58.506	-8.5			259.599	-0.898855			58.511	-6.5			259.599	0.0723519
60.0033	0.1			262.608	-0.89174			58.5063	-8.5			261.095	-0.898533			58.5113	-6.5			261.1	0.0490967
60.0033	0			264.113	-0.935575			58.5063	0			262.597	-0.879254			58.5113	0			262.601	0.0714444
61.503	0			265.609	-0.94462			60.003	0			264.117	-0.819481			60.008	0			264.101	0.0707493
61.503	0.1			267.115	-0.93719			60.003	0.1			265.613	-0.867408			60.008	0.1			265.602	0.0644408
61.5033	0.1			268.61	-0.929759			60.0033	0.1			267.115	-0.939998			60.0083	0.1			267.102	0.0943254
61.5033	0			270.111	-0.899279			60.0033	0			268.615	-0.861269			60.0083	0			268.603	0.0850774
63.003	0			271.611	-0.867077			61.503	0			270.117	-0.825297			61.507	0			270.104	0.0904768
63.003	0.1			274.612	0.552733			61.503	0.1			271.617	-0.840591			61.507	0.1			271.604	0.0869474
63.0033	0.1			276.113	0.617891			61.5033	0.1			274.613	0.576427			61.5073	0.1			274.605	0.0355172
63.0033	0			277.613	0.532808			61.5033	0			276.113	0.576212			61.5073	0			276.105	0.0821897
64.502	0			279.114	0.609813			63.003	0			277.614	0.608522			63.008	0			277.605	0.0566885
64.502	0.1			280.614	0.55941			63.003	0.1			279.114	0.651064			63.008	0.1			279.106	0.0721931
64.5023	0.1			282.115	0.630061			63.0033	0.1			280.615	0.631894			63.0083	0.1			280.606	0.055619
64.5023	0			283.615	0.630708			63.0033	0			282.115	0.569642			63.0083	0			282.106	0.0720861
66.002	0			285.115	0.586013			64.503	0			283.616	0.612401			64.507	0			283.606	0.0542821
66.002	0.1			286.616	0.581057			64.503	0.1			285.116	0.590429			64.507	0.1			285.106	0.0459951
66.0023	0.1			288.116	0.586767			64.5033	0.1			286.616	0.601952			64.5073	0.1			286.606	0.0377097
66.0023	0			291.117	-0.847153			64.5033	0			288.117	0.625432			64.5073	0			288.106	0.0922415
67.507	0			292.617	-0.875263			66.003	0			291.118	-0.845544			66.006	0			291.105	0.13052
67.507	0.1			294.117	-0.879463			66.003	0.1			292.618	-0.805479			66.006	0.1			292.605	0.18056
67.5073	0.1			295.617	-0.907357			66.0033	0.1			294.118	-0.864391			66.0063	0.1			294.105	0.152814
67.5073	0			297.118	-0.897125			66.0033	0			295.619	-0.901441			66.0063	0			295.605	0.154845
69.002	0			298.618	-0.887864			67.504	0			297.12	-0.867408			67.507	0			297.11	0.153401
69.002	0.1			300.118	-0.878278			67.504	0.1			298.621	-0.864931			67.507	0.1			298.607	0.112878
69.0023	0.1							67.5043	0.1			300.12	-0.858792			67.5073	0.1			300.104	0.167303
69.0023	0							67.5043	0							67.5073	0
70.518	0							69.003	0							69.006	0
70.518	0.1							69.003	0.1							69.006	0.1
70.5183	0.1							69.0033	0.1							69.0063	0.1
70.5183	0							69.0033	0							69.0063	0
72.018	0							70.503	0							70.506	0
72.018	0.1							70.503	0.1							70.506	0.1
72.0183	0.1							70.5033	0.1							70.5063	0.1
72.0183	0							70.5033	0							70.5063	0
73.518	0							72.003	0							72.005	0
73.518	0.1							72.003	0.1							72.005	0.1
73.5183	0.1							72.0033	0.1							72.0053	0.1
73.5183	0							72.0033	0							72.0053	0
75.018	0							73.503	0							73.505	0
75.018	6.5							73.503	0.1							73.505	0.1
75.0183	6.5							73.5033	0.1							73.5053	0.1
75.0183	0							73.5033	0							73.5053	0
76.518	0							75.006	0							75.005	0
76.518	0.1							75.006	8.5							75.005	6.5
76.5183	0.1							75.0063	8.5							75.0053	6.5
76.5183	0							75.0063	0							75.0053	0
78.018	0							76.504	0							76.505	0
78.018	0.1							76.504	0.1							76.505	0.1
78.0183	0.1							76.5043	0.1							76.5053	0.1
78.0183	0							76.5043	0							76.5053	0
79.518	0							78.009	0							78.005	0
79.518	0.1							78.009	0.1							78.005	0.1
79.5183	0.1							78.0093	0.1							78.0053	0.1
79.5183	0							78.0093	0							78.0053	0
81.018	0							79.504	0							79.505	0
81.018	0.1							79.504	0.1							79.505	0.1
81.0183	0.1							79.5043	0.1							79.5053	0.1
81.0183	0							79.5043	0							79.5053	0
82.518	0							81.006	0							81.005	0
82.518	0.1							81.006	0.1							81.005	0.1
82.5183	0.1							81.0063	0.1							81.0053	0.1
82.5183	0							81.0063	0							81.0053	0
84.018	0							82.504	0							82.522	0
84.018	0.1							82.504	0.1							82.522	0.1
84.0183	0.1							82.5043	0.1							82.5223	0.1
84.0183	0							82.5043	0							82.5223	0
85.517	0							84.004	0							84.005	0
85.517	0.1							84.004	0.1							84.005	0.1
85.5173	0.1							84.0043	0.1							84.0053	0.1
85.5173	0							84.0043	0							84.0053	0
87.017	0							85.505	0							85.522	0
87.017	0.1							85.505	0.1							85.522	0.1
87.0173	0.1							85.5053	0.1							85.5223	0.1
87.0173	0							85.5053	0							85.5223	0
88.518	0							87.005	0							87.022	0
88.518	0.1							87.005	0.1							87.022	0.1
88.5183	0.1							87.0053	0.1							87.0223	0.1
88.5183	0							87.0053	0							87.0223	0
90.017	0							88.522	0							88.523	0
90.017	0.1							88.522	0.1							88.523	0.1
90.0173	0.1							88.5223	0.1							88.5233	0.1
90.0173	0							88.5223	0							88.5233	0
91.516	0							90.022	0							90.023	0
91.516	6.5							90.022	0.1							90.023	0.1
91.5163	6.5							90.0223	0.1							90.0233	0.1
91.5163	0							90.0223	0							90.0233	0
93.032	0							91.522	0							91.523	0
93.032	0.1							91.522	8.5							91.523	6.5
93.0323	0.1							91.5223	8.5							91.5233	6.5
93.0323	0							91.5223	0							91.5233	0
94.532	0							93.022	0							93.024	0
94.532	0.1							93.022	0.1							93.024	0.1
94.5323	0.1							93.0223	0.1							93.0243	0.1
94.5323	0							93.0223	0							93.0243	0
96.035	0							94.522	0							94.524	0
96.035	0.1							94.522	0.1							94.524	0.1
96.0353	0.1							94.5223	0.1							94.5243	0.1
96.0353	0							94.5223	0							94.5243	0
97.531	0							96.027	0							96.025	0
97.531	0.1							96.027	0.1							96.025	0.1
97.5313	0.1							96.0273	0.1							96.0253	0.1
97.5313	0							96.0273	0							96.0253	0
99.03	0							97.522	0							97.525	0
99.03	0.1							97.522	0.1							97.525	0.1
99.0303	0.1							97.5223	0.1							97.5253	0.1
99.0303	0							97.5223	0							97.5253	0
100.53	0							99.022	0							99.025	0
100.53	0.1							99.022	0.1							99.025	0.1
100.53	0.1							99.0223	0.1							99.0253	0.1
100.53	0							99.0223	0							99.0253	0
102.029	0							100.524	0							100.509	0
102.029	0.1							100.524	0.1							100.509	0.1
102.029	0.1							100.524	0.1							100.509	0.1
102.029	0							100.524	0							100.509	0
103.529	0							102.023	0							102.013	0
103.529	0.1							102.023	0.1							102.013	0.1
103.529	0.1							102.023	0.1							102.013	0.1
103.529	0							102.023	0							102.013	0
105.028	0							103.523	0							103.512	0
105.028	0.1							103.523	0.1							103.512	0.1
105.028	0.1							103.523	0.1							103.512	0.1
105.028	0							103.523	0							103.512	0
106.528	0							105.023	0							105.01	0
106.528	0.1							105.023	0.1							105.01	0.1
106.528	0.1							105.023	0.1							105.01	0.1
106.528	0							105.023	0							105.01	0
108.027	0							106.523	0							106.511	0
108.027	6.5							106.523	0.1							106.511	0.1
108.027	6.5							106.523	0.1							106.511	0.1
108.027	0							106.523	0							106.511	0
109.53	0							108.029	0							108.011	0
109.53	0.1							108.029	8.5							108.011	6.5
109.53	0.1							108.029	8.5							108.011	6.5
109.53	0							108.029	0							108.011	0
111.026	0							109.523	0							109.511	0
111.026	0.1							109.523	0.1							109.511	0.1
111.026	0.1							109.523	0.1							109.511	0.1
111.026	0							109.523	0							109.511	0
112.547	0							111.023	0							111.015	0
112.547	0.1							111.023	0.1							111.015	0.1
112.547	0.1							111.023	0.1							111.015	0.1
112.547	0							111.023	0							111.015	0
114.041	0							112.523	0							112.513	0
114.041	0.1							112.523	0.1							112.513	0.1
114.041	0.1							112.523	0.1							112.513	0.1
114.041	0							112.523	0							112.513	0
115.54	0							114.023	0							114.029	0
115.54	0.1							114.023	0.1							114.029	0.1
115.54	0.1							114.023	0.1							114.029	0.1
115.54	0							114.023	0							114.029	0
117.04	0							115.523	0							115.53	0
117.04	0.1							115.523	0.1							115.53	0.1
117.04	0.1							115.523	0.1							115.53	0.1
117.04	0							115.523	0							115.53	0
118.539	0							117.023	0							117.03	0
118.539	0.1							117.023	0.1							117.03	0.1
118.539	0.1							117.023	0.1							117.03	0.1
118.539	0							117.023	0							117.03	0
120.039	0							118.523	0							118.53	0
120.039	0.1							118.523	0.1							118.53	0.1
120.039	0.1							118.523	0.1							118.53	0.1
120.039	0							118.523	0							118.53	0
121.538	0							120.023	0							120.031	0
121.538	0.1							120.023	0.1							120.031	0.1
121.538	0.1							120.023	0.1							120.031	0.1
121.538	0							120.023	0							120.031	0
123.038	0							121.523	0							121.531	0
123.038	0.1							121.523	0.1							121.531	0.1
123.038	0.1							121.523	0.1							121.531	0.1
123.038	0							121.523	0							121.531	0
124.537	0							123.023	0							123.031	0
124.537	-6.5							123.023	0.1							123.031	0.1
124.537	-6.5							123.023	0.1							123.031	0.1
124.537	0							123.023	0							123.031	0
126.037	0							124.522	0							124.515	0
126.037	0.1							124.522	-8.5							124.515	-6.5
126.037	0.1							124.522	-8.5							124.515	-6.5
126.037	0							124.522	0							124.515	0
127.537	0							126.022	0							126.016	0
127.537	0.1							126.022	0.1							126.016	0.1
127.537	0.1							126.022	0.1							126.016	0.1
127.537	0							126.022	0							126.016	0
129.036	0							127.522	0							127.516	0
129.036	0.1							127.522	0.1							127.516	0.1
129.036	0.1							127.522	0.1							127.516	0.1
129.036	0							127.522	0							127.516	0
130.536	0							129.022	0							129.016	0
130.536	0.1							129.022	0.1							129.016	0.1
130.536	0.1							129.022	0.1							129.016	0.1
130.536	0							129.022	0							129.016	0
132.036	0							130.522	0							130.517	0
132.036	0.1							130.522	0.1							130.517	0.1
132.036	0.1							130.522	0.1							130.517	0.1
132.036	0							130.522	0							130.517	0
133.535	0							132.021	0							132.017	0
133.535	0.1							132.021	0.1							132.017	0.1
133.535	0.1							132.021	0.1							132.017	0.1
133.535	0							132.021	0							132.017	0
135.035	0							133.521	0							133.517	0
135.035	0.1							133.521	0.1							133.517	0.1
135.035	0.1							133.521	0.1							133.517	0.1
135.035	0							133.521	0							133.517	0
136.535	0							135.021	0							135.018	0
136.535	0.1							135.021	0.1							135.018	0.1
136.535	0.1							135.021	0.1							135.018	0.1
136.535	0							135.021	0							135.018	0
138.035	0							136.52	0							136.518	0
138.035	0.1							136.52	0.1							136.518	0.1
138.035	0.1							136.52	0.1							136.518	0.1
138.035	0							136.52	0							136.518	0
139.535	0							138.02	0							138.018	0
139.535	0.1							138.02	0.1							138.018	0.1
139.535	0.1							138.02	0.1							138.018	0.1
139.535	0							138.02	0							138.018	0
141.035	0							139.52	0							139.518	0
141.035	6.5							139.52	0.1							139.518	0.1
141.035	6.5							139.52	0.1							139.518	0.1
141.035	0							139.52	0							139.518	0
142.534	0							141.019	0							141.019	0
142.534	0.1							141.019	8.5							141.019	6.5
142.534	0.1							141.019	8.5							141.019	6.5
142.534	0							141.019	0							141.019	0
144.034	0							142.535	0							142.519	0
144.034	0.1							142.535	0.1							142.519	0.1
144.034	0.1							142.535	0.1							142.519	0.1
144.034	0							142.535	0							142.519	0
145.534	0							144.035	0							144.019	0
145.534	0.1							144.035	0.1							144.019	0.1
145.534	0.1							144.035	0.1							144.019	0.1
145.534	0							144.035	0							144.019	0
147.034	0							145.534	0							145.52	0
147.034	0.1							145.534	0.1							145.52	0.1
147.034	0.1							145.534	0.1							145.52	0.1
147.034	0							145.534	0							145.52	0
148.534	0							147.034	0							147.02	0
148.534	0.1							147.034	0.1							147.02	0.1
148.534	0.1							147.034	0.1							147.02	0.1
148.534	0							147.034	0							147.02	0
150.051	0							148.533	0							148.52	0
150.051	0.1							148.533	0.1							148.52	0.1
150.051	0.1							148.533	0.1							148.52	0.1
150.051	0							148.533	0							148.52	0
151.551	0							150.033	0							150.021	0
151.551	0.1							150.033	0.1							150.021	0.1
151.551	0.1							150.033	0.1							150.021	0.1
151.551	0							150.033	0							150.021	0
153.051	0							151.532	0							151.521	0
153.051	0.1							151.532	0.1							151.521	0.1
153.051	0.1							151.532	0.1							151.521	0.1
153.051	0							151.532	0							151.521	0
154.551	0							153.031	0							153.021	0
154.551	0.1							153.031	0.1							153.021	0.1
154.551	0.1							153.031	0.1							153.021	0.1
154.551	0							153.031	0							153.021	0
156.05	0							154.531	0							154.522	0
156.05	0.1							154.531	0.1							154.522	0.1
156.05	0.1							154.531	0.1							154.522	0.1
156.05	0							154.531	0							154.522	0
157.55	0							156.03	0							156.022	0
157.55	-6.5							156.03	0.1							156.022	0.1
157.55	-6.5							156.03	0.1							156.022	0.1
157.55	0							156.03	0							156.022	0
159.05	0							157.53	0							157.539	0
159.05	0.1							157.53	-8.5							157.539	-6.5
159.05	0.1							157.53	-8.5							157.539	-6.5
159.05	0							157.53	0							157.539	0
160.55	0							159.03	0							159.04	0
160.55	0.1							159.03	0.1							159.04	0.1
160.55	0.1							159.03	0.1							159.04	0.1
160.55	0							159.03	0							159.04	0
162.05	0							160.529	0							160.54	0
162.05	0.1							160.529	0.1							160.54	0.1
162.05	0.1							160.529	0.1							160.54	0.1
162.05	0							160.529	0							160.54	0
163.566	0							162.029	0							162.041	0
163.566	0.1							162.029	0.1							162.041	0.1
163.566	0.1							162.029	0.1							162.041	0.1
163.566	0							162.029	0							162.041	0
165.067	0							163.545	0							163.541	0
165.067	0.1							163.545	0.1							163.541	0.1
165.067	0.1							163.545	0.1							163.541	0.1
165.067	0							163.545	0							163.541	0
166.567	0							165.045	0							165.042	0
166.567	0.1							165.045	0.1							165.042	0.1
166.567	0.1							165.045	0.1							165.042	0.1
166.567	0							165.045	0							165.042	0
168.067	0							166.544	0							166.542	0
168.067	0.1							166.544	0.1							166.542	0.1
168.067	0.1							166.544	0.1							166.542	0.1
168.067	0							166.544	0							166.542	0
169.567	0							168.044	0							168.042	0
169.567	0.1							168.044	0.1							168.042	0.1
169.567	0.1							168.044	0.1							168.042	0.1
169.567	0							168.044	0							168.042	0
171.067	0							169.545	0							169.548	0
171.067	0.1							169.545	0.1							169.548	0.1
171.067	0.1							169.545	0.1							169.548	0.1
171.067	0							169.545	0							169.548	0
172.567	0							171.043	0							171.043	0
172.567	0.1							171.043	0.1							171.043	0.1
172.567	0.1							171.043	0.1							171.043	0.1
172.567	0							171.043	0							171.043	0
174.07	0							172.542	0							172.543	0
174.07	6.5							172.542	0.1							172.543	0.1
174.07	6.5							172.542	0.1							172.543	0.1
174.07	0							172.542	0							172.543	0
175.568	0							174.045	0							174.046	0
175.568	0.1							174.045	8.5							174.046	6.5
175.568	0.1							174.045	8.5							174.046	6.5
175.568	0							174.045	0							174.046	0
177.069	0							175.542	0							175.543	0
177.069	0.1							175.542	0.1							175.543	0.1
177.069	0.1							175.542	0.1							175.543	0.1
177.069	0							175.542	0							175.543	0
178.57	0							177.041	0							177.043	0
178.57	0.1							177.041	0.1							177.043	0.1
178.57	0.1							177.041	0.1							177.043	0.1
178.57	0							177.041	0							177.043	0
180.07	0							178.545	0							178.544	0
180.07	0.1							178.545	0.1							178.544	0.1
180.07	0.1							178.545	0.1							178.544	0.1
180.07	0							178.545	0							178.544	0
181.571	0							180.04	0							180.043	0
181.571	0.1							180.04	0.1							180.043	0.1
181.571	0.1							180.04	0.1							180.043	0.1
181.571	0							180.04	0							180.043	0
183.072	0							181.54	0							181.549	0
183.072	0.1							181.54	0.1							181.549	0.1
183.072	0.1							181.54	0.1							181.549	0.1
183.072	0							181.54	0							181.549	0
184.573	0							183.039	0							183.043	0
184.573	0.1							183.039	0.1							183.043	0.1
184.573	0.1							183.039	0.1							183.043	0.1
184.573	0							183.039	0							183.043	0
186.073	0							184.539	0							184.543	0
186.073	0.1							184.539	0.1							184.543	0.1
186.073	0.1							184.539	0.1							184.543	0.1
186.073	0							184.539	0							184.543	0
187.574	0							186.038	0							186.044	0
187.574	0.1							186.038	0.1							186.044	0.1
187.574	0.1							186.038	0.1							186.044	0.1
187.574	0							186.038	0							186.044	0
189.079	0							187.554	0							187.543	0
189.079	0.1							187.554	0.1							187.543	0.1
189.079	0.1							187.554	0.1							187.543	0.1
189.079	0							187.554	0							187.543	0
190.576	0							189.054	0							189.043	0
190.576	-6.5							189.054	0.1							189.043	0.1
190.576	-6.5							189.054	0.1							189.043	0.1
190.576	0							189.054	0							189.043	0
192.08	0							190.553	0							190.542	0
192.08	0.1							190.553	-8.5							190.542	-6.5
192.08	0.1							190.553	-8.5							190.542	-6.5
192.08	0							190.553	0							190.542	0
193.578	0							192.055	0							192.047	0
193.578	0.1							192.055	0.1							192.047	0.1
193.578	0.1							192.055	0.1							192.047	0.1
193.578	0							192.055	0							192.047	0
195.078	0							193.552	0							193.542	0
195.078	0.1							193.552	0.1							193.542	0.1
195.078	0.1							193.552	0.1							193.542	0.1
195.078	0							193.552	0							193.542	0
196.579	0							195.051	0							195.045	0
196.579	0.1							195.051	0.1							195.045	0.1
196.579	0.1							195.051	0.1							195.045	0.1
196.579	0							195.051	0							195.045	0
198.08	0							196.551	0							196.558	0
198.08	0.1							196.551	0.1							196.558	0.1
198.08	0.1							196.551	0.1							196.558	0.1
198.08	0							196.551	0							196.558	0
199.587	0							198.05	0							198.058	0
199.587	0.1							198.05	0.1							198.058	0.1
199.587	0.1							198.05	0.1							198.058	0.1
199.587	0							198.05	0							198.058	0
201.082	0							199.551	0							199.558	0
201.082	0.1							199.551	0.1							199.558	0.1
201.082	0.1							199.551	0.1							199.558	0.1
201.082	0							199.551	0							199.558	0
202.583	0							201.049	0							201.057	0
202.583	0.1							201.049	0.1							201.057	0.1
202.583	0.1							201.049	0.1							201.057	0.1
202.583	0							201.049	0							201.057	0
204.084	0							202.57	0							202.559	0
204.084	0.1							202.57	0.1							202.559	0.1
204.084	0.1							202.57	0.1							202.559	0.1
204.084	0							202.57	0							202.559	0
205.584	0							204.065	0							204.057	0
205.584	0.1							204.065	0.1							204.057	0.1
205.584	0.1							204.065	0.1							204.057	0.1
205.584	0							204.065	0							204.057	0
207.09	0							205.565	0							205.562	0
207.09	-6.5							205.565	0.1							205.562	0.1
207.09	-6.5							205.565	0.1							205.562	0.1
207.09	0							205.565	0							205.562	0
208.586	0							207.064	0							207.057	0
208.586	0.1							207.064	-8.5							207.057	-6.5
208.586	0.1							207.064	-8.5							207.057	-6.5
208.586	0							207.064	0							207.057	0
210.087	0							208.564	0							208.557	0
210.087	0.1							208.564	0.1							208.557	0.1
210.087	0.1							208.564	0.1							208.557	0.1
210.087	0							208.564	0							208.557	0
211.589	0							210.064	0							210.057	0
211.589	0.1							210.064	0.1							210.057	0.1
211.589	0.1							210.064	0.1							210.057	0.1
211.589	0							210.064	0							210.057	0
213.071	0							211.563	0							211.556	0
213.071	0.1							211.563	0.1							211.556	0.1
213.071	0.1							211.563	0.1							211.556	0.1
213.071	0							211.563	0							211.556	0
214.575	0							213.063	0							213.056	0
214.575	0.1							213.063	0.1							213.056	0.1
214.575	0.1							213.063	0.1							213.056	0.1
214.575	0							213.063	0							213.056	0
216.075	0							214.563	0							214.557	0
216.075	0.1							214.563	0.1							214.557	0.1
216.075	0.1							214.563	0.1							214.557	0.1
216.075	0							214.563	0							214.557	0
217.573	0							216.062	0							216.056	0
217.573	0.1							216.062	0.1							216.056	0.1
217.573	0.1							216.062	0.1							216.056	0.1
217.573	0							216.062	0							216.056	0
219.074	0							217.562	0							217.556	0
219.074	0.1							217.562	0.1							217.556	0.1
219.074	0.1							217.562	0.1							217.556	0.1
219.074	0							217.562	0							217.556	0
220.577	0							219.062	0							219.075	0
220.577	0.1							219.062	0.1							219.075	0.1
220.577	0.1							219.062	0.1							219.075	0.1
220.577	0							219.062	0							219.075	0
222.092	0							220.562	0							220.573	0
222.092	0.1							220.562	0.1							220.573	0.1
222.092	0.1							220.562	0.1							220.573	0.1
222.092	0							220.562	0							220.573	0
223.593	0							222.062	0							222.073	0
223.593	6.5							222.062	0.1							222.073	0.1
223.593	6.5							222.062	0.1							222.073	0.1
223.593	0							222.062	0							222.073	0
225.08	0							223.561	0							223.573	0
225.08	0.1							223.561	8.5							223.573	6.5
225.08	0.1							223.561	8.5							223.573	6.5
225.08	0							223.561	0							223.573	0
226.58	0							225.061	0							225.076	0
226.58	0.1							225.061	0.1							225.076	0.1
226.58	0.1							225.061	0.1							225.076	0.1
226.58	0							225.061	0							225.076	0
228.078	0							226.561	0							226.573	0
228.078	0.1							226.561	0.1							226.573	0.1
228.078	0.1							226.561	0.1							226.573	0.1
228.078	0							226.561	0							226.573	0
229.578	0							228.061	0							228.073	0
229.578	0.1							228.061	0.1							228.073	0.1
229.578	0.1							228.061	0.1							228.073	0.1
229.578	0							228.061	0							228.073	0
231.079	0							229.561	0							229.575	0
231.079	0.1							229.561	0.1							229.575	0.1
231.079	0.1							229.561	0.1							229.575	0.1
231.079	0							229.561	0							229.575	0
232.579	0							231.063	0							231.074	0
232.579	0.1							231.063	0.1							231.074	0.1
232.579	0.1							231.063	0.1							231.074	0.1
232.579	0							231.063	0							231.074	0
234.096	0							232.561	0							232.574	0
234.096	0.1							232.561	0.1							232.574	0.1
234.096	0.1							232.561	0.1							232.574	0.1
234.096	0							232.561	0							232.574	0
235.597	0							234.061	0							234.074	0
235.597	0.1							234.061	0.1							234.074	0.1
235.597	0.1							234.061	0.1							234.074	0.1
235.597	0							234.061	0							234.074	0
237.098	0							235.561	0							235.575	0
237.098	0.1							235.561	0.1							235.575	0.1
237.098	0.1							235.561	0.1							235.575	0.1
237.098	0							235.561	0							235.575	0
238.583	0							237.082	0							237.094	0
238.583	0.1							237.082	0.1							237.094	0.1
238.583	0.1							237.082	0.1							237.094	0.1
238.583	0							237.082	0							237.094	0
240.099	0							238.582	0							238.593	0
240.099	6.5							238.582	0.1							238.593	0.1
240.099	6.5							238.582	0.1							238.593	0.1
240.099	0							238.582	0							238.593	0
241.603	0							240.078	0							240.093	0
241.603	0.1							240.078	8.5							240.093	6.5
241.603	0.1							240.078	8.5							240.093	6.5
241.603	0							240.078	0							240.093	0
243.103	0							241.578	0							241.593	0
243.103	0.1							241.578	0.1							241.593	0.1
243.103	0.1							241.578	0.1							241.593	0.1
243.103	0							241.578	0							241.593	0
244.6	0							243.078	0							243.093	0
244.6	0.1							243.078	0.1							243.093	0.1
244.6	0.1							243.078	0.1							243.093	0.1
244.6	0							243.078	0							243.093	0
246.101	0							244.583	0							244.598	0
246.101	0.1							244.583	0.1							244.598	0.1
246.101	0.1							244.583	0.1							244.598	0.1
246.101	0							244.583	0							244.598	0
247.601	0							246.082	0							246.095	0
247.601	0.1							246.082	0.1							246.095	0.1
247.601	0.1							246.082	0.1							246.095	0.1
247.601	0							246.082	0							246.095	0
249.106	0							247.583	0							247.595	0
249.106	0.1							247.583	0.1							247.595	0.1
249.106	0.1							247.583	0.1							247.595	0.1
249.106	0							247.583	0							247.595	0
250.604	0							249.08	0							249.1	0
250.604	0.1							249.08	0.1							249.1	0.1
250.604	0.1							249.08	0.1							249.1	0.1
250.604	0							249.08	0							249.1	0
252.108	0							250.581	0							250.598	0
252.108	0.1							250.581	0.1							250.598	0.1
252.108	0.1							250.581	0.1							250.598	0.1
252.108	0							250.581	0							250.598	0
253.606	0							252.099	0							252.116	0
253.606	0.1							252.099	0.1							252.116	0.1
253.606	0.1							252.099	0.1							252.116	0.1
253.606	0							252.099	0							252.116	0
255.107	0							253.599	0							253.614	0
255.107	0.1							253.599	0.1							253.614	0.1
255.107	0.1							253.599	0.1							253.614	0.1
255.107	0							253.599	0							253.614	0
256.607	0							255.096	0							255.114	0
256.607	-6.5							255.096	0.1							255.114	0.1
256.607	-6.5							255.096	0.1							255.114	0.1
256.607	0							255.096	0							255.114	0
258.107	0							256.596	0							256.615	0
258.107	0.1							256.596	-8.5							256.615	-6.5
258.107	0.1							256.596	-8.5							256.615	-6.5
258.107	0							256.596	0							256.615	0
259.608	0							258.096	0							258.099	0
259.608	0.1							258.096	0.1							258.099	0.1
259.608	0.1							258.096	0.1							258.099	0.1
259.608	0							258.096	0							258.099	0
261.111	0							259.599	0							259.599	0
261.111	0.1							259.599	0.1							259.599	0.1
261.111	0.1							259.599	0.1							259.599	0.1
261.111	0							259.599	0							259.599	0
262.608	0							261.095	0							261.1	0
262.608	0.1							261.095	0.1							261.1	0.1
262.608	0.1							261.095	0.1							261.1	0.1
262.608	0							261.095	0							261.1	0
264.113	0							262.597	0							262.601	0
264.113	0.1							262.597	0.1							262.601	0.1
264.113	0.1							262.597	0.1							262.601	0.1
264.113	0							262.597	0							262.601	0
265.609	0							264.117	0							264.101	0
265.609	0.1							264.117	0.1							264.101	0.1
265.609	0.1							264.117	0.1							264.101	0.1
265.609	0							264.117	0							264.101	0
267.115	0							265.613	0							265.602	0
267.115	0.1							265.613	0.1							265.602	0.1
267.115	0.1							265.613	0.1							265.602	0.1
267.115	0							265.613	0							265.602	0
268.61	0							267.115	0							267.102	0
268.61	0.1							267.115	0.1							267.102	0.1
268.61	0.1							267.115	0.1							267.102	0.1
268.61	0							267.115	0							267.102	0
270.111	0							268.615	0							268.603	0
270.111	0.1							268.615	0.1							268.603	0.1
270.111	0.1							268.615	0.1							268.603	0.1
270.111	0							268.615	0							268.603	0
271.611	0							270.117	0							270.104	0
271.611	0.1							270.117	0.1							270.104	0.1
271.611	0.1							270.117	0.1							270.104	0.1
271.611	0							270.117	0							270.104	0
273.112	0							271.617	0							271.604	0
273.112	6.5							271.617	0.1							271.604	0.1
273.112	6.5							271.617	0.1							271.604	0.1
273.112	0							271.617	0							271.604	0
274.612	0							273.113	0							273.105	0
274.612	0.1							273.113	8.5							273.105	6.5
274.612	0.1							273.113	8.5							273.105	6.5
274.612	0							273.113	0							273.105	0
276.113	0							274.613	0							274.605	0
276.113	0.1							274.613	0.1							274.605	0.1
276.113	0.1							274.613	0.1							274.605	0.1
276.113	0							274.613	0							274.605	0
277.613	0							276.113	0							276.105	0
277.613	0.1							276.113	0.1							276.105	0.1
277.613	0.1							276.113	0.1							276.105	0.1
277.613	0							276.113	0							276.105	0
279.114	0							277.614	0							277.605	0
279.114	0.1							277.614	0.1							277.605	0.1
279.114	0.1							277.614	0.1							277.605	0.1
279.114	0							277.614	0							277.605	0
280.614	0							279.114	0							279.106	0
280.614	0.1							279.114	0.1							279.106	0.1
280.614	0.1							279.114	0.1							279.106	0.1
280.614	0							279.114	0							279.106	0
282.115	0							280.615	0							280.606	0
282.115	0.1							280.615	0.1							280.606	0.1
282.115	0.1							280.615	0.1							280.606	0.1
282.115	0							280.615	0							280.606	0
283.615	0							282.115	0							282.106	0
283.615	0.1							282.115	0.1							282.106	0.1
283.615	0.1							282.115	0.1							282.106	0.1
283.615	0							282.115	0							282.106	0
285.115	0							283.616	0							283.606	0
285.115	0.1							283.616	0.1							283.606	0.1
285.115	0.1							283.616	0.1							283.606	0.1
285.115	0							283.616	0							283.606	0
286.616	0							285.116	0							285.106	0
286.616	0.1							285.116	0.1							285.106	0.1
286.616	0.1							285.116	0.1							285.106	0.1
286.616	0							285.116	0							285.106	0
288.116	0							286.616	0							286.606	0
288.116	0.1							286.616	0.1							286.606	0.1
288.116	0.1							286.616	0.1							286.606	0.1
288.116	0							286.616	0							286.606	0
289.616	0							288.117	0							288.106	0
289.616	-6.5							288.117	0.1							288.106	0.1
289.616	-6.5							288.117	0.1							288.106	0.1
289.616	0							288.117	0							288.106	0
291.117	0							289.617	0							289.606	0
291.117	0.1							289.617	-8.5							289.606	-6.5
291.117	0.1							289.617	-8.5							289.606	-6.5
291.117	0							289.617	0							289.606	0
292.617	0							291.118	0							291.105	0
292.617	0.1							291.118	0.1							291.105	0.1
292.617	0.1							291.118	0.1							291.105	0.1
292.617	0							291.118	0							291.105	0
294.117	0							292.618	0							292.605	0
294.117	0.1							292.618	0.1							292.605	0.1
294.117	0.1							292.618	0.1							292.605	0.1
294.117	0							292.618	0							292.605	0
295.617	0							294.118	0							294.105	0
295.617	0.1							294.118	0.1							294.105	0.1
295.617	0.1							294.118	0.1							294.105	0.1
295.617	0							294.118	0							294.105	0
297.118	0							295.619	0							295.605	0
297.118	0.1							295.619	0.1							295.605	0.1
297.118	0.1							295.619	0.1							295.605	0.1
297.118	0							295.619	0							295.605	0
298.618	0							297.12	0							297.11	0
298.618	0.1							297.12	0.1							297.11	0.1
298.618	0.1							297.12	0.1							297.11	0.1
298.618	0							297.12	0							297.11	0
300.118	0							298.621	0							298.607	0
300.118	0.1							298.621	0.1							298.607	0.1
300.118	0.1							298.621	0.1							298.607	0.1
300.118	0							298.621	0							298.607	0
								300.12	0							300.104	0
								300.12	0.1							300.104	0.1
																300.104	0.1
																300.104	0
